# Supplementary material for: Single‐cell RNA sequencing technologies and applications: A brief overview
Source: Clin Transl Med. 2022 Mar 29;12(3):e694. doi: 10.1002/ctm2.694 (PMC8964935; doi:10.1002/ctm2.694)
Supplement: Supplementary file 1 — Supporting Information [file CTM2-12-e694-s001.xlsx]

## Sheet: Supplementary Table 1
Supplementary Table 1. Summary of single cell RNA data analysis tools, including name, language, citations, category, description, DOIs and code.
Category of Computational Methods	Name of the analysis tools	Computer Language	Citations	Description	DOIs	Code
Alignment	NanoPARE	Python/Shell/R/Perl	27	This repository contains a collection of tools for analyzing RNA 5′ end data from nanoPARE sequencing libraries.	10.1101/gr.239202.118	https://github.com/Gregor-Mendel-Institute/NanoPARE
Alignment	SICILIAN	Python/R	5	Specific splice junction detection in single cells with SICILIAN (SIngle Cell precIse spLice estImAtioN)	10.1101/2020.04.14.041905	https://github.com/salzmanlab/SICILIAN
Alignment	SIP	Python/R	0	SIP is a single-cell data processing pipeline whose components are interchangeable.	10.1101/456772	https://github.com/XuegongLab/SIP
Alignment, Alternative Splicing, Dimensionality Reduction, Quantification	scQuint	Python	0	scQuint (single-cell quantification of introns), can perform accurate quantification, dimensionality reduction, and differential splicing analysis using short-read, full-length single-cell RNA-seq data	10.1101/2021.04.27.441683	https://github.com/songlab-cal/scquint
Alignment, Alternative Splicing, Quantification	scisorseqr	R/Shell/Awk/Python	0	scisorseqr is a linux based R-package for analyzing differential isoform expression in single cells	10.1038/s41467-020-20343-5	https://github.com/noush-joglekar/scisorseqr
Alignment, Assembly, Immune	BALDR	Perl	30	BALDR is a pipeline for reconstructing human or rhesus macaque immunoglobulin(Ig)/B cell receptor(BCR) sequences from single cell RNA-Seq data generated by Illumina sequencing.	10.1186/s13073-018-0528-3	https://github.com/BosingerLab/BALDR
Alignment, Assembly, Immune, Quantification, Visualisation	TraCeR	Python	255	TraCeR - reconstruction of T cell receptor sequences from single-cell RNA-seq data.	10.1038/nmeth.3800	https://github.com/teichlab/tracer
Alignment, Assembly, Immune, Quantification, Visualisation	BraCeR	Python/R	41	BraCeR - reconstruction of B cell receptor sequences from single-cell RNA-seq data.	10.1038/s41592-018-0082-3, 10.1101/185504	https://github.com/teichlab/bracer
Alignment, Assembly, Immune, Quantification, Visualisation	VDJPuzzle	Python/Shell	41	TCR and BCR reconstruction from scRNA-seq data	10.1093/bioinformatics/bty203, 10.1101/181156	https://bitbucket.org/kirbyvisp/vdjpuzzle2
Alignment, Cell Cycle, Clustering, Dimensionality Reduction, Gene Filtering, Marker Genes, Normalisation, Quality Control, Quantification, UMIs, Visualisation	rCASC	R/Docker	8	rCASC, Cluster Analysis of Single Cells	10.1093/gigascience/giz105, 10.1101/2020.05.26.117705, 10.1101/430967	https://github.com/kendomaniac/rCASC
Alignment, Classification, Clustering, Differential Expression, Normalisation, Quality Control, Quantification	scAmpi	Snakemake	0	scAmpi includes general scRNA processing steps, such as mapping, QC, normalisation, unsupervised clustering, cell type classification, and DE analysis, as well as search for disease relevant target genes	10.1101/2021.03.25.437054	https://github.com/ETH-NEXUS/scAmpi_single_cell_RNA
Alignment, Classification, Clustering, Dimensionality Reduction, Gene Filtering, Gene Sets, Integration, Quality Control, Quantification, UMIs, Visualisation	MAESTRO	Python/R/C++	15	MAESTRO (Model-based AnalysEs of Single-cell Transcriptome and RegulOme) is a comprehensive single-cell RNA-seq and ATAC-seq analysis suit built using snakemake	10.1186/s13059-020-02116-x	https://github.com/liulab-dfci/MAESTRO
Alignment, Clustering, Differential Expression, Dimensionality Reduction, Gene Filtering, Gene Sets, Interactive, Marker Genes, Normalisation, Quality Control, Quantification, Visualisation	singleCellTK	R	4	Interactive Analysis of Single Cell RNA-Seq Data	10.1101/2020.11.16.385328, 10.1101/329755	https://github.com/compbiomed/singleCellTK
Alignment, Clustering, Differential Expression, Dimensionality Reduction, Interactive, Marker Genes, Quality Control, Quantification, UMIs, Visualisation	CellRanger	Python/R	1705	Cell Ranger is a set of analysis pipelines that process Chromium single cell 3’ RNA-seq output to align reads, generate gene-cell matrices and perform clustering and gene expression analysis.	10.1038/ncomms14049	https://github.com/10XGenomics/cellranger
Alignment, Clustering, Differential Expression, Dimensionality Reduction, Normalisation, Quality Control, Quantification, Visualisation	WASP	R/Python	0	Web-Accessible Single Cell RNA-Seq Processing Platform	10.1186/s12864-021-07469-6	https://github.com/andreashoek/wasp
Alignment, Clustering, Dimensionality Reduction, Integration, Normalisation, Quality Control, Quantification, UMIs, Variable Genes	DrSeq2	Python	15	Quality control and analysis pipeline for parallel single cell transcriptome and epigenome data	10.1371/journal.pone.0180583	https://github.com/ChengchenZhao/DrSeq2
Alignment, Immune	BRAPeS	Python	0	BRAPeS (BCR Reconstruction Algorithm for Paired-End Single-cell), software for reconstruction of B cell receptors (BCR) using short, paired-end single-cell RNA-sequencing.	10.1101/389999	https://github.com/YosefLab/BRAPeS
Alignment, Interactive, Ordering, UMIs, Visualisation	scGESTALT	Scala	27	This Docker image processes GESTALT barcode sequencing data. Reads are merged by UMI, aligned to the reference file, and aggregated into plots describing the overall editing, as well as trees describing the relative lineage relationships within your data.	10.1038/s41596-018-0058-x	https://github.com/aaronmck/SC_GESTALT
Alignment, Normalisation, Ordering, Quality Control, Quantification, UMIs, Variants	phyloRNA	R/Python	0	phyloRNA is an utility package that maps functionality of a commonly used software to easy building phylogenetic trees from scRNAseq data	10.1101/2021.01.07.425804	https://github.com/bioDS/phyloRNA
Alignment, Quality Control, Quantification, Simulation, UMIs, Visualisation	scPipe	R/C++	59	a pipeline for single cell RNA-seq data analysis	10.1101/175927, 10.1371/journal.pcbi.1006361	https://github.com/LuyiTian/scPipe
Alignment, Quality Control, Quantification, UMIs, Visualisation	dropSeqPipe	Snakemake	'-	This pipeline is based on snakemake and the dropseq tools provided by the McCarroll Lab. It allows to go from raw data of your dropSeq/scrbSeq experiment until the final count matrix with QC plots along the way.		https://github.com/Hoohm/dropSeqPipe
Alignment, Quality Control, Quantification, UMIs, Visualisation	Sharq	Python/Perl/R	6	A versatile preprocessing pipeline designed to work with plate-based 3'-end protocols that include Unique Molecular Identifiers (UMIs)	10.1101/250811	https://bitbucket.org/princessmaximacenter/Sharq
Alignment, Quality Control, UMIs	bcbio	Python	'-	A python toolkit providing best-practice pipelines for fully automated high throughput sequencing analysis.		https://github.com/bcbio/bcbio-nextgen
Alignment, Quantification	Rsubread	R	369	Alignment, quantification and analysis of second and third generation sequencing data	10.1093/nar/gkz114
Alignment, Quantification	Falco	AWS	7	A Cloud-based Genetic Feature Quantification Analysis Tool	10.1093/bioinformatics/btw732, 10.1101/064006, 10.1186/s12864-019-6341-6	https://github.com/VCCRI/Falco
Alignment, Quantification	scTE	Python	1	Quantifying transposable element (TEs) expression from single-cell sequencing data	10.1038/s41467-021-21808-x	https://github.com/JiekaiLab/scTE
Alignment, Quantification	TAR-scRNA-seq	Snakemake	0	TAR-scRNA-seq (Transcriptionally Active Region single-cell RNA-seq) is a workflow that enables the discovery of transcripts beyond those listed in gene annotations in scRNA-seq analysis	10.1101/2020.07.31.229575	https://github.com/fw262/TAR-scRNA-seq
Alignment, Quantification, UMIs	STAR	C/C++	14583	STARsolo: mapping, demultiplexing and gene quantification for single cell RNA-seq	10.1093/bioinformatics/bts635, 10.1101/2021.05.05.442755	https://github.com/alexdobin/STAR
Alignment, Quantification, UMIs	scumi	Python/R	43	scumi is a flexible Python package to process fastq files generated from different single-cell RNA-sequencing (scRNA-seq) protocols to produce a gene-cell sparse expression matrix for downstream analyses,	10.1101/632216	https://bitbucket.org/jerry00/scumi-dev
Alignment, Quantification, UMIs	UniverSC	Shell/Perl/R	0	UniverSC is a universal single-cell processing tool that supports any UMI-based platform	10.1101/2021.01.19.427209	https://github.com/minoda-lab/universc
Alignment, Quantification, UMIs, Variants	FLAMES	Python/C/C++	3	A computational framework to perform single-cell full-length analysis of mutations and splicing	10.1101/2020.08.10.243543	https://github.com/LuyiTian/FLAMES
Alignment, Quantification, UMIs, Visualisation	zUMIs	Shell	116	zUMIs is a fast and flexible pipeline to process RNA-seq data with UMIs	10.1093/gigascience/giy059, 10.1101/153940	https://github.com/sdparekh/zUMIs
Alignment, Quantification, UMIs, Visualisation	scruff	R	7	scruff (Single Cell RNA-Seq UMI Filtering Facilitator) is a package for processing single cell RNA-seq (scRNA-seq) FASTQ reads generated by CEL-Seq and CEL-Seq2 protocols.	10.1101/522037, 10.1186/s12859-019-2797-2	https://github.com/campbio/scruff
Alignment, Variants	VarTrix	Rust	'-	VarTrix is a software tool for extracting single cell variant information from 10x Genomics single cell data.		https://github.com/10XGenomics/vartrix
Allele Specific	scAlleleCount	Python/R	'-	Calculate allele-specific count tables		https://github.com/barkasn/scAlleleCount
Allele Specific	txburst	Python	148	Transcriptional burst kinetics inference and analysis from allelic single-cell RNA-seq	10.1038/s41586-018-0836-1	https://github.com/sandberg-lab/txburst
Allele Specific	SCALE	R	38	Allele-Specific Expression by Single-Cell RNA Sequencing	10.1101/109629, 10.1186/s13059-017-1200-8	https://github.com/yuchaojiang/SCALE
Allele Specific	scBASE	Python/Stan	4	scBASE is a python implementation of three-component Beta-Binomial mixture model for accurate quantitation of allele-specific expression (ASE) from scRNA-Seq data.	10.1038/s41467-019-13099-0, 10.1101/383224	https://github.com/churchill-lab/scBASE
Allele Specific, Alternative Splicing, UMIs, Variants	SiCeLoRe	Java	6	SiCeLoRe (Single Cell Long Read) is a suite of tools dedicated to cell barcode / UMI assignment and bioinformatics analysis of highly multiplexed single cell Nanopore long read sequencing data.	10.1101/831495	https://github.com/ucagenomix/sicelore
Allele Specific, Haplotypes, Immune	scHLAcount	Rust	0	scHLAcount allows you to count molecules in single-cell RNA-seq data for class I genes HLA-A, B, and C; and class II genes DPA1, DPB1, DRA1, DRB1, DQA1, and DQB1 using a personalized reference genome.	10.1101/750612	https://github.com/10XGenomics/scHLAcount
Alternative Splicing	DISCO	Python	'-	Distributions of Isoforms in Single Cell Omics		https://pbtech-vc.med.cornell.edu/git/mason-lab/disco/tree/master
Alternative Splicing	Outrigger	Python	90	Outrigger is a program to calculate alternative splicing scores of RNA-Seq data based on junction reads and a de novo, custom annotation created with a graph database, especially made for single-cell analyses.	10.1016/j.molcel.2017.06.003	https://github.com/YeoLab/outrigger
Alternative Splicing	SingleSplice	R/Perl/C++	41	Algorithm for detecting alternative splicing in a population of single cells.	10.1093/nar/gkv1525	https://github.com/jw156605/SingleSplice
Alternative Splicing	scAPA	R	18	This is a package and a shell script for alternative polyadenylation (APA) analysis of 3' tag single-cell RNA-seq data.	10.1093/nar/gkz781	https://github.com/ElkonLab/scAPA
Alternative Splicing	SCATS	Python/Perl	4	A statistical tool to detect differential alternative splicing events using single-cell RNA-seq	10.1101/738997, 10.1371/journal.pcbi.1007925	https://github.com/huyustats/SCATS
Alternative Splicing	MAAPER	R	0	MAAPER is a computational method developed for model-based analysis of alternative polyadenylation using 3’ end-linked reads	10.1101/2021.03.21.436343	https://github.com/Vivianstats/MAAPER
Alternative Splicing, Cell Cycle, Classification, Clustering, Differential Expression, Dimensionality Reduction, Gene Filtering, Gene Networks, Gene Sets, Interactive, Marker Genes, Normalisation, Quantification, Visualisation	AltAnalyze	Python	303	AltAnalyze is a multi-functional and easy-to-use software package for automated single-cell and bulk gene and splicing analyses.	10.1038/nature19348, 10.1101/412080	https://github.com/nsalomonis/altanalyze
Alternative Splicing, Clustering	scLAPA	R	0	Learning association for single-cell transcriptomics by integrating single-cell profiling of gene expression and alternative polyadenylation	10.1101/2021.01.04.425335	https://github.com/BMILAB/scLAPA
Alternative Splicing, Ordering, Visualisation	velocyto	Python/R	812	velocyto (velox + κύτος, quick cell) is a package for the analysis of expression dynamics single cell RNA seq data, in particuar it allows the estimation of the RNA velocity of single cells.	10.1038/s41586-018-0414-6, 10.1101/206052	https://github.com/velocyto-team/velocyto.R
Alternative Splicing, Quantification	BRIE	Python	56	BRIE (Bayesian regression for isoform estimate) is a Bayesian method to estimate isoform proportions from RNA-seq data.	10.1101/098517, 10.1101/2020.11.04.368019, 10.1186/s13059-017-1248-5	https://github.com/huangyh09/brie
Alternative Splicing, Quantification	scAPAtrap	R	1	Identification and quantification of alternative polyadenylation sites from single-cell RNA-seq data	10.1093/bib/bbaa273	https://github.com/BMILAB/scAPAtrap
Alternative Splicing, Quantification	SCAFE	Perl/R	0	SCAFE (Single Cell Analysis of Five-prime Ends) provides an end-to-end solution for processing of single cell 5’ end RNA-seq data	10.1101/2021.04.04.438388	https://github.com/chung-lab/scafe
Alternative Splicing, Quantification	SCAPTURE	Shell/Python/R	0	A deep learning-embedded pipeline that captures polyadenylation information from 3 prime tag-based RNA-seq of single cells	10.1101/2021.03.17.435782	https://github.com/YangLab/SCAPTURE
Alternative Splicing, Quantification, UMIs	polyApipe	Python/R	'-	polyApipe is a pipeline for examining Alternative PolyAdenylation (APA) from 10X Genomics single-cell RNA Sequencing		https://github.com/swbioinf/polyapipe
Alternative Splicing, Visualisation	scDAPA	Shell/R	8	scDAPA - a tool for detection and visualization of dynamic alternative polyadenylation from scRNA-seq dataq	10.1093/bioinformatics/btz701	https://sourceforge.net/projects/scdapa/
Alternative Splicing, Visualisation	Sierra	R	3	Sierra is an R package designed for detecting differential transcript usage analysis from polyA-enriched single cell RNASeq data.	10.1101/867309	https://github.com/VCCRI/Sierra
Alternative Splicing, Visualisation	VALERIE	R	2	VALERIE enables visualisation of alternative splicing events from high-throughput single-cell RNA-sequencing experiments	10.1371/journal.pcbi.1008195	https://github.com/wenweixiong/VALERIE
Alternative Splicing, Visualisation	satUrn	R	0	Scalable Analysis of Differential Transcript Usage for Bulk and Single-Cell RNA-sequencing Applications	10.1101/2021.01.14.426636	https://github.com/statOmics/satuRn
Assembly	scRNAss	C++	2	scRNAss: a single-cell RNA-seq assembler via imputing dropouts and combing junctions	10.1093/bioinformatics/btz240	https://sourceforge.net/projects/single-cell-rna-seq-assembly/
Assembly	RNA-Bloom	Java	1	RNA-Bloom is a fast and memory-efficient de novo transcript sequence assembler designed for scRNA-seq	10.1101/gr.260174.119	https://github.com/bcgsc/RNA-Bloom
Assembly, Immune	BASIC	Python	26	BASIC is a semi-de novo assembly method to determine the full-length sequence of the BCR in single B cells from scRNA-seq data.	10.1093/bioinformatics/btw631	http://ttic.uchicago.edu/~aakhan/BASIC/
Cell Cycle	ccRemover	R	'-	Implements a method for identifying and removing the cell-cycle effect from scRNA-Seq data.	10.1038/srep33892, arxiv/1605.04492	https://github.com/cran/ccRemover
Cell Cycle	Oscope	R	107	Oscope: a statistical pipeline for identifying oscillatory genes in unsynchronized single cell RNA-seq experiments.	10.1038/nmeth.3549
Cell Cycle	peco	R	3	peco is an R package for predicting cell cycle progression in a continnum using scRNA-seq data.	10.1101/526848	https://github.com/jhsiao999/peco
Cell Cycle	Pre-Phaser	Python/C++	0	Cell-Cycle Phase Detector for scRNA-seq	10.1145/3307339.3342174	https://github.com/ayurovsky/Pre-Phaser
Cell Cycle, Classification, Clustering, Differential Expression, Dimensionality Reduction, Gene Filtering, Imputation, Normalisation, Quality Control, Visualisation	adobo	Python	9	adobo is a Python-framework for single cell gene expression data analysis	10.1093/bioinformatics/btaa269	https://github.com/oscar-franzen/adobo
Cell Cycle, Classification, Clustering, Differential Expression, Gene Networks, Quality Control, Stem Cells	scCancer	R	0	The scCancer package focuses on processing and analyzing droplet-based scRNA-seq data for cancer research. Except basic data processing steps, this package takes several special considerations for cancer-specific features.	10.1101/800490	https://github.com/wguo-research/scCancer
Cell Cycle, Clustering, Differential Expression, Dimensionality Reduction, Gene Filtering, Imputation, Marker Genes, Normalisation, Ordering, Quality Control, Variable Genes, Visualisation	Scarf	Python	0	Scarf is a Python package to performs memory efficient analysis of single-cell genomics data	10.1101/2021.05.02.441899	https://github.com/parashardhapola/scarf
Cell Cycle, Clustering, Differential Expression, Dimensionality Reduction, Gene Filtering, Normalisation, Quality Control, Visualisation	ascend	R	23	Analysis of Single Cell Expresssion Normalisation and Differential Expression	10.1093/gigascience/giz087, 10.1101/207704	https://github.com/powellgenomicslab/ascend
Cell Cycle, Clustering, Differential Expression, Dimensionality Reduction, Imputation, Integration, Marker Genes, Normalisation, Quality Control, Visualisation	iCellR	R	4	iCellR is an interactive R package to work with high-throughput single cell sequencing technologies (i.e scRNA-seq, scVDJ-seq and CITE-seq)	10.1101/2020.03.31.019109, 10.1101/2020.05.05.078550	https://github.com/rezakj/iCellR
Cell Cycle, Clustering, Dimensionality Reduction, Gene Networks, Normalisation, Ordering, Quality Control, Visualisation	SCRAT	R	'-	Single Cell R Analysis Toolkit		http://www.treutleinlab.org/scrat-single-cell-r-analysis-toolkit/
Cell Cycle, Clustering, Dimensionality Reduction, Gene Sets, Perturbations, Visualisation	Beyondcell	R	0	Beyondcell is a computational methodology for identifying tumour cell subpopulations with distinct drug responses in single-cell RNA-seq data and proposing cancer-specific treatments	10.1101/2021.04.08.438954	https://gitlab.com/bu_cnio/beyondcell
Cell Cycle, Clustering, Ordering, Visualisation	reCAT	R	54	reCAT is a modelling framework for unsynchronized single-cell transcriptome data that can reconstruct a high-resolution cell cycle time-series.	10.1038/s41467-017-00039-z	https://github.com/tinglab/reCAT
Cell Cycle, Dimensionality Reduction	Cyclum	Python	0	Cyclum is a package to recover cell cycle information and remove cell cycle factors from scRNA-seq data	10.1101/625566	https://github.com/KChen-lab/cyclum
Cell Cycle, Dimensionality Reduction, Ordering	DeepCycle	Python	0	Cell cycle analysis with RNA velocity and deep-learning	10.1101/2021.03.17.435887	https://github.com/andreariba/DeepCycle
Cell Cycle, Dimensionality Reduction, Visualisation	tricycle	R	0	Transferable Representation and Inference of cell cycle	10.1101/2021.04.06.438463	https://github.com/hansenlab/tricycle
Cell Cycle, Expression Patterns, Ordering	OscoNet	Python/R	1	Method to infer sinusoidal oscillations in single cell data	10.1186/s12859-020-03561-y	https://github.com/alexisboukouvalas/OscoNet
Cell Cycle, Gene Networks, Interactive, Simulation, Visualisation	CancerInSilico	R/C++	0	The CancerInSilico package provides an R interface for running mathematical models of tumor progresson.	10.1101/328807	https://github.com/FertigLab/CancerInSilico
Cell Cycle, Integration, Interactive, Normalisation, Variable Genes, Visualisation	scran	R	1074	This package implements a variety of low-level analyses of single-cell RNA-seq data. Methods are provided for normalization of cell-specific biases, pool-based norms to estimate size factors, assignment of cell cycle phase, and detection of highly variable and significantly correlated genes.	10.1038/nbt.4091, 10.1101/165118, 10.1186/s13059-016-0947-7	https://github.com/MarioniLab/scran
Cell Cycle, Normalisation, Variable Genes, Visualisation	scLVM	R/Python	733	scLVM is a modelling framework for single-cell RNA-seq data that can be used to dissect the observed heterogeneity into different sources, thereby allowing for the correction of confounding sources of variation. scLVM was primarily designed to account for cell-cycle induced variations in single-cell RNA-seq data where cell cycle is the primary soure of variability.	10.1038/nbt.3102	https://github.com/PMBio/scLVM
Cell Cycle, Quality Control	DoubletDecon	R	52	A cell-state aware tool for removing doublets from single-cell RNA-seq data.	10.1016/j.celrep.2019.09.082, 10.1016/j.xpro.2020.100085, 10.1101/364810	https://github.com/EDePasquale/DoubletDecon
Cell-type-specific regulon (CTSR) prediction, Visualisation	IRIS3	An integrated web server	11	IRIS3: integrated cell-type-specific regulon inference server from single-cell RNA-Seq	10.1093/nar/gkaa394	https://bmbl.bmi.osumc.edu/iris3/index.php
Classification	DropLasso	R/C++	'-	Dropout Lasso, a robust variant of Lasso for data with dropout.	arxiv/1802.09381	https://github.com/jpvert/droplasso
Classification	scmap	R	247	scmap is a method for projecting cells from a scRNA-seq experiment on to the cell-types identified in a different experiment.	10.1038/nmeth.4644, 10.1101/150292	https://github.com/hemberg-lab/scmap
Classification	CaSTLe	R	35	Classification of Single cells by Transfer Learning	10.1371/journal.pone.0205499	https://github.com/yuvallb/CaSTLe
Classification	ACTINN	Python	14	ACTINN (Automated Cell Type Identification using Neural Networks) is a bioinformatic tool to quickly and accurately identify cell types in scRNA-Seq.	10.1093/bioinformatics/btz592, 10.1101/532093	https://github.com/mafeiyang/ACTINN
Classification	ParaDPMM	Matlab	8	Parallelized Inference for Single Cell Transcriptomic Clustering with Split Merge Sampling on DPMM Model	10.1093/bioinformatics/bty702, 10.1101/271163	https://github.com/tiehangd/Para_DPMM
Classification	scNym	Python	5	Semi-supervised adversarial neural networks for single cell classification	10.1101/2020.06.04.132324, 10.1101/gr.268581.120	https://github.com/calico/scnym
Classification	scReClassify	R	5	Post hoc cell type classification of single-cell RNA-sequencing data	10.1186/s12864-019-6305-x	https://github.com/SydneyBioX/scReClassify
Classification	cellgrid	Python	2	Cell classification by learning known phenotypes	10.1101/2020.07.22.216002	https://github.com/Brodinlab/cellgrid
Classification	CellO	Python	2	CellO (Cell Ontology-based classification) is a Python package for performing cell type classification of RNA-seq data.	10.1101/634097	https://github.com/deweylab/CellO
Classification	northstar	Python	2	northstar is a Python package to identify cell types within single cell transcriptomics datasets. northstar's superpower is that it learns from cell atlases but still allows queer cells to make their own cluster if they want to.	10.1101/820928	https://github.com/northstaratlas/northstar
Classification	CellFishing	Julia	1	CellFishing.jl (cell finder via hashing) is a tool to find similar cells of query cells based on their transcriptome expression profiles.	10.1101/374462	https://github.com/bicycle1885/CellFishing.jl
Classification	DeepSort	Python	1	Reference-free Cell-type Annotation for Single-cell Transcriptomics using Deep Learning with a Weighted Graph Neural Network	10.1101/2020.05.13.094953	https://github.com/ZJUFanLab/DeepSort
Classification	HPL	Python	1	A hierarchical progressive learning method which automatically finds relationships between cell populations across multiple datasets and uses this to construct a hierarchical classification tree	10.1101/2020.03.27.010124	https://github.com/lcmmichielsen/hierarchicalprogressivelearning
Classification	Symphony	R/C++	1	Efficient and precise single-cell reference atlas mapping with Symphony	10.1101/2020.11.18.389189	https://github.com/immunogenomics/symphony
Classification	CellMeSH	Python	0	CellMeSH is a framework to identify the cell types of the query cells based on their marker genes	10.1101/2020.05.29.124743	https://github.com/shunfumao/cellmesh
Classification	DEGAS	R/Python	0	A transfer learning framework to infer impressions of cellular and patient phenotypes between patients and single cells	10.1101/2020.06.16.142984	https://github.com/tsteelejohnson91/DEGAS
Classification	gCAnno	Python	0	A graph-based single cell type annotation method	10.21203/rs.3.rs-36926/v1	https://github.com/xjtu-omics/gCAnno
Classification	MarkerCount	Python	0	MarkerCount: A stable, count-based cell type identifier for single cell RNA-Seq experiments	10.21203/rs.3.rs-418249/v1	https://github.com/combio-dku/MarkerCount
Classification	scClassifR	R	0	The scClassifR package automatically classifies cells in scRNA-seq datasets	10.1101/2020.12.22.424025	https://github.com/grisslab/scClassifR
Classification	scPretrain	Python	0	Multi-task self-supervised learning for cell type classification	10.1101/2020.11.18.386102	https://github.com/ruiyi-zhang/scPretrain
Classification	scSorter	R	0	Clusters cells to known cell types based on marker genes specified for each cell type	10.1186/s13059-021-02281-7	https://github.com/hyguo2/scSorter
Classification, Clustering	ItClust	Python	1	ItClust is an Iterative Transfer learning algorithm for scRNA-seq clustering	10.1101/2020.02.02.931139	https://github.com/jianhuupenn/ItClust
Classification, Clustering, Differential Expression, Dimensionality Reduction, Interactive, Quality Control	Cellar	Python/R	0	Cell Type Annotation Robot	10.1101/2021.03.19.436162	https://github.com/ferrocactus/cellar
Classification, Clustering, Differential Expression, Dimensionality Reduction, Normalisation, Visualisation	RCAv2	R	0	RCA (Reference Component Analysis) is a computational approach for robust cell type annotation of single cell RNA sequencing data (scRNAseq)	10.1101/2021.02.16.431527	https://github.com/prabhakarlab/RCAv2
Classification, Clustering, Differential Expression, Gene Filtering, Gene Sets, Integration, Normalisation, Quality Control, Visualisation	BESCA	Python	0	The BESCA (BEDA’s single cell sequencing analysis) package contains many useful python functions to use for your single-cell analysis	10.1101/2020.08.11.245795	https://github.com/bedapub/besca
Classification, Clustering, Differential Expression, Gene Networks, Visualisation	IRIS-FGM	R/C++	0	Integrative scRNA-Seq Interpretation System for Functional Gene Module analysis	10.1093/bioinformatics/btab108	https://github.com/BMEngineeR/IRISFGM
Classification, Clustering, Dimensionality Reduction, Gene Networks, Marker Genes, Normalisation, Ordering, Variable Genes, Visualisation	bigSCale2	R/C++	96	bigSCale is a complete framework for the analysis and visualization of single cell data. It allows cluster, phenotype, perform pseudotime analysis, infer gene regulatory networks and reduce large datasets in smaller datasets with higher quality.	10.1101/gr.230771.117, 10.1186/s13059-019-1713-4	https://github.com/iaconogi/bigSCale2
Classification, Clustering, Dimensionality Reduction, Gene Sets, Integration, Normalisation, Visualisation	ACTIONet	R/C++	2	Robust multi-resolution analysis of single-cell datasets	10.1101/746339	https://github.com/shmohammadi86/ACTIONet
Classification, Clustering, Dimensionality Reduction, Integration	simspec	R	4	Implements Cluster Similarity Spectrum (CSS) integration where each cell is represented by its similarities to clusters independently identified across samples	10.1101/2020.02.27.968560, 10.1186/s13059-020-02147-4	https://github.com/quadbiolab/simspec
Classification, Clustering, Dimensionality Reduction, Quality Control, Visualisation	Moana	Python	29	Moana (Multi-resolution transcriptOmic ANAlysis framework): Robust cell type classification of single-cell RNA-Seq data	10.1101/456129	https://github.com/yanailab/moana
Classification, Clustering, Dimensionality Reduction, Quality Control, Visualisation	DigitalCellSorter	Python	11	Identification of hematological cell types from heterogeneous single cell RNA-seq data.	10.1101/2020.07.17.208710, 10.1101/539833, 10.1186/s12859-019-2951-x	https://github.com/sdomanskyi/DigitalCellSorter
Classification, Clustering, Gene Networks, Marker Genes, Normalisation, Visualisation	SingleCellSignalR	R	1	Allows single cell RNA seq data analysis, clustering, creates internal network and infers cell-cell interactions.	10.1101/2019.12.11.872895	https://github.com/SCA-IRCM/SingleCellSignalR
Classification, Clustering, Gene Sets, Interactive, Visualisation	Clustergrammer2	Python	'-	Clustergrammer2 is an interactive WebGL heatmap Jupyter widget that is built to help researchers interactively explore single cell data (e.g. scRNA-seq). Clustergrammer2 enables unbiased hierarchical clustering, integration of prior knowledge categories, and the generation of novel signatures.		https://github.com/ismms-himc/clustergrammer2
Classification, Clustering, Gene Sets, Variable Genes	MetaNeighbor	R	94	MetaNeighbor: a method to rapidly assess cell type identity using both functional and random gene sets	10.1038/s41467-018-03282-0, 10.1101/150524	https://github.com/maggiecrow/MetaNeighbor
Classification, Clustering, Integration, Visualisation	ClusterMap	R	15	ClusterMap is an R package to analyze and compare two or more single cell expression datasets	10.1093/bioinformatics/btz024, 10.1101/331330	https://github.com/xgaoo/ClusterMap
Classification, Clustering, Marker Genes	scAnCluster	Python	2	A deep leanring based clustering and annotation algorithm for scRNASeq data	10.3390/genes11070792	https://github.com/xuebaliang/scAnCluster
Classification, Clustering, Visualisation	scdney	R	40	scdney is a R package with collection of single cell RNA-sequencing (scRNA-seq) data analysis functions	10.1093/bib/bby076, 10.1186/s12859-019-3211-9	https://github.com/sydneybiox/scdney
Classification, Differential Expression, Dimensionality Reduction, Imputation, Integration, Normalisation, Quality Control	scvi-tools	Python	'-	scvi-tools (single-cell variational inference tools) is a package for probabilistic modeling of single-cell omics data, built on top of PyTorch and Anndata	10.1038/s41592-018-0229-2, 10.1038/s41592-020-01050-x, 10.1093/bioinformatics/btaa169, 10.1101/2020.05.08.083337, 10.1101/2021.04.28.441833, 10.1101/292037, 10.1101/532895, 10.1101/794289, 10.1101/794875, 10.15252/msb.20209620, arxiv/1905.02269	https://github.com/YosefLab/scvi-tools
Classification, Differential Expression, Integration, Visualisation	scConsensus	R	1	An approach combining semi-supervised and unsupervised clustering for cell type annotation in single-cell RNA-seq data	10.1101/2020.04.22.056473	https://github.com/prabhakarlab/scConsensus
Classification, Differential Expression, Stem Cells, Visualisation	FateID	R	122	FateID is a random forests-based algorithm for the quantification of the fate biases of multipotent progenitors, i. e. the probabilities of differentiating towards particular cell lineages.	10.1038/nmeth.4662, 10.1101/218115	https://github.com/dgrun/FateID
Classification, Dimensionality Reduction	sfaira	Python	'-	sfaira is a model and a data repository in a single python package		https://github.com/theislab/sfaira
Classification, Dimensionality Reduction	ELSA	Python	3	Ensemble Learning for classifying Single-cell data and projection across reference Atlases	10.1093/bioinformatics/btaa137	https://github.com/diazlab/ELSA
Classification, Dimensionality Reduction	scAdapt	Python	1	scAdapt is a virtual adversarial domain adaptation network to transfer single cell labels between datasets with batch effects	10.1101/2021.01.18.427083	https://github.com/zhoux85/scAdapt
Classification, Dimensionality Reduction, Gene Networks, Visualisation	scTHI	R	'-	Indentification of significantly activated ligand-receptor interactions across clusters of cells from single-cell RNA sequencing data		https://github.com/miccec/scTHI
Classification, Dimensionality Reduction, Gene Sets, Interactive, Visualisation	VISION	R	41	VISION aids in the interpretation of single-cell RNA-seq (scRNA-seq) data by selecting for gene signatures which describe coordinated variation between cells	10.1038/s41467-019-12235-0, 10.1101/403055	https://github.com/YosefLab/VISION
Classification, Dimensionality Reduction, Gene Sets, Visualisation	scTGIF	R	'-	Quality control and cell type annotation for unannotated single-cell RNA-Seq data		https://github.com/rikenbit/scTGIF
Classification, Dimensionality Reduction, Gene Sets, Visualisation	CellID	R/C++	0	Gene signature extraction and cell identity recognition at individual cell level	10.1038/s41587-021-00896-6, 10.1101/2020.07.23.215525	https://github.com/RausellLab/CelliD
Classification, Dimensionality Reduction, Immune, Visualisation	ProjecTILs	R	2	Computational tool to project new scRNA-seq data into a reference map of T cells, allowing their direct comparison in a stable, annotated system of coordinates.	10.1101/2020.06.23.166546	https://github.com/carmonalab/ProjecTILs
Classification, Dimensionality Reduction, Integration	MARS	Python	5	A meta-learning approach for cell type discovery in heterogenous single-cell data	10.1101/2020.02.25.960302	https://github.com/snap-stanford/mars
Classification, Dimensionality Reduction, Integration, Visualisation	SCALEX	Python	0	SCALEX: Construction of continuously expandable single-cell atlases through integration of heterogeneous datasets in a generalized cell-embedding space	10.1101/2021.04.06.438536	https://github.com/jsxlei/SCALEX
Classification, Dimensionality Reduction, Interactive	scASK	MATLAB	0	scASK is a novel and robust ensemble framework that is especially suited for cell type classification based on scRNA-seq data	10.1101/2020.06.07.138271, 10.1109/JBHI.2021.3050963	https://github.com/liubo2358/scASKcmd
Classification, Dimensionality Reduction, Visualisation	scPred	R	59	Single cell prediction using singular value decomposition and machine learning classification	10.1101/369538, 10.1186/s13059-019-1862-5	https://github.com/IMB-Computational-Genomics-Lab/scPred
Classification, Gene Networks	KPNN	Python/R/Shell	1	Knowledge-primed neural networks enable biologically interpretable deep learning on single-cell sequencing data	10.1101/794503	https://github.com/epigen/KPNN
Classification, Gene Sets	scMatch	Python	30	scMatch directly annotates single cells by identifying their closest match in large reference datasets	10.1093/bioinformatics/btz292	https://github.com/forrest-lab/scMatch
Classification, Gene Sets	SCSA	Python	8	An automatic tool to annotate cell types from single-cell RNA-seq data, based on a score annotation model combining differentially expressed genes and confidence levels of cell markers in databases	10.1101/2019.12.22.886481, 10.3389/fgene.2020.00490	https://github.com/bioinfo-ibms-pumc/SCSA
Classification, Gene Sets, Integration, Marker Genes	OnClass	Python	6	OnClass is a python package for single-cell cell type annotation. It uses the Cell Ontology to capture the cell type similarity.	10.1101/810234	https://github.com/wangshenguiuc/OnClass
Classification, Gene Sets, Marker Genes, Normalisation, Visualisation	scID	R	19	scID is a method for geneset-guided identification of cell types at the level of individual cells, using single cell RNA-seq data.	10.1016/j.isci.2020.100914, 10.1101/470203	https://github.com/BatadaLab/scID
Classification, Gene Sets, Visualisation	SCINA	R	32	SCINA is an automatic cell type detection and assignment algorithm for single cell RNA-Seq (scRNA-seq) and Cytof/FACS data.	10.1101/559872, 10.3390/genes10070531	https://github.com/jcao89757/SCINA
Classification, Immune	TILPRED	R	'-	R Package for the classification of tumor-infiltrating CD8+ lymphocytes (TILs) from single-cell RNA-seq data	10.1101/800847	https://github.com/carmonalab/TILPRED
Classification, Immune	ImmClassifier	R/Python	0	Knowledge-based and lineage-driven immune cell classification in single-cell RNA-Seq data	10.1093/bib/bbab039, 10.1101/2020.03.23.002758	https://github.com/xliu-uth/ImmClassifier
Classification, Immune, Marker Genes	SignacX	R	0	Signac helps solve the cell type classification problem in single cell RNA sequencing	10.1101/2021.02.01.429207	https://github.com/mathewchamberlain/SignacX
Classification, Imputation	AutoClass	Python	0	AutoClass is a neural network-based tool for scRNA-Seq data imputation	10.1101/2020.12.04.412247	https://github.com/datapplab/AutoClass
Classification, Integration	cell2location	Python	8	Cell2location maps the spatial distribution of cell types by integrating single-cell RNA-seq (scRNA-seq) and multi-cell spatial transcriptomic data from a given tissue	10.1101/2020.11.15.378125	https://github.com/BayraktarLab/cell2location
Classification, Integration	dincta	R/C++	0	Data INtegration and Cell Type Annotation of Single Cell Transcriptomes	10.1101/2020.09.28.316901	https://github.com/songtingstone/dincta
Classification, Integration	JIND	Python	0	JIND is a framework for automated cell-type identification based on neural networks	10.1101/2020.10.06.327601	https://github.com/mohit1997/JIND
Classification, Integration, Perturbations	MIMOSCA	Python	543	Multiple Input Multiple Output Single Cell Analysis	10.1016/j.cell.2016.11.038	https://github.com/asncd/MIMOSCA
Classification, Integration, Variable Genes	LAmbDA	Python	2	LAmbDA is an algorithm that assigns unknown labels to datasets and trains on those labels across multiple datasets.	10.1101/522474	https://github.com/tsteelejohnson91/LAmbDA
Classification, Integration, Visualisation	matchSCore2	R	15	MatchSCore2 is a R package for the comparison of single cell RNA-seq data across tools and experiments.	10.1101/630087	https://github.com/elimereu/matchSCore2
Classification, Interactive, Marker Genes	scfind	R/C++	2	scfind - Fast searches of large collections of single cell data	10.1101/788596	https://github.com/hemberg-lab/scfind
Classification, Interactive, Marker Genes, Visualisation	CIPR	R	6	Cluster Identity PRedictor (CIPR) provides a graphical user interface to quickly score gene expression profiles of unknown cell clusters against mouse or human references	10.1186/s12859-020-3538-2	https://github.com/atakanekiz/CIPR-Package
Classification, Interactive, Normalisation, Visualisation	CHETAH	R	8	CHETAH (CHaracterization of cEll Types Aided by Hierarchical clustering): a selective, hierarchical cell type identification method for single-cell RNA sequencing	10.1101/558908	https://github.com/jdekanter/CHETAH
Classification, Interactive, Visualisation	FRmatch	R	0	Cluster-to-cluster Mapping of Single Cell RNA Sequencing (scRNA-seq) Data Clusters by Friedman-Rafsky (FR) Test	10.1101/2020.05.01.073445	https://github.com/JCVenterInstitute/FRmatch
Classification, Marker Genes	clustermole	R	'-	The clustermole R package provides a comprehensive meta collection of cell identity markers for thousands of human and mouse cell types sourced from a variety of databases as well as methods to query them.		https://github.com/igordot/clustermole
Classification, Marker Genes	scCATCH	R	19	Automatic Annotation on Cell Types of Clusters from Single-Cell RNA Sequencing Data	10.1016/j.isci.2020.100882	https://github.com/ZJUFanLab/scCATCH
Classification, Marker Genes, Visualisation	Garnett	R	123	Garnett, an algorithm and accompanying software for rapidly annotating cell types in scRNA-seq and scATAC-seq datasets, based on an interpretable, hierarchical markup language of cell type-specific genes.	10.1038/s41592-019-0535-3, 10.1101/538652	https://github.com/cole-trapnell-lab/garnett
Classification, Marker Genes, Visualisation	scTree	R	0	An R package to generate antibody-compatible classifiers from singel-cell sequencing data	10.21105/joss.02061	https://github.com/jspaezp/sctree
Classification, Ordering	Capybara	R	3	Capybara is a tool to measure cell identity and fate transitions	10.1101/2020.02.17.947390	https://github.com/morris-lab/Capybara
Classification, Simulation	cellassign	R	75	cellassign automatically assigns single-cell RNA-seq data to known cell types across thousands of cells accounting for patient and batch specific effects.	10.1038/s41592-019-0529-1, 10.1101/521914	https://github.com/irrationone/cellassign
Classification, Simulation, Variants, Visualisation	cardelino	R	26	Methods to infer clonal structure for a population of cells using single-cell RNA-seq data	10.1038/s41592-020-0766-3, 10.1101/413047	https://github.com/single-cell-genetics/cardelino
Classification, Stem Cells	hscScore	Python	8	A method for identifying haematopoietic stem cells (HSCs) in scRNA-seq data	10.1016/j.exphem.2019.08.009	https://github.com/fionahamey/hscScore
Classification, Variable Genes	SINC	Python	1	SINC: a scale-invariant deep-neural-network classifier for bulk and single-cell RNA-seq data	10.1093/bioinformatics/btz801
Classification, Variable Genes, Visualisation	clustifyr	R	9	Classify cells from single-cell RNA sequencing data using external reference data (e.g., bulk RNA-seq, scRNA-seq, microarray, gene lists).	10.1101/855064, 10.12688/f1000research.22969.2	https://github.com/rnabioco/clustifyr
Classification, Visualisation	celaref	R	'-	The celaref (cell labelling by reference) package aims to streamline the cell-type identification step, by suggesting cluster labels on the basis of similarity to an already-characterised reference dataset.		https://github.com/MonashBioinformaticsPlatform/celaref
Classification, Visualisation	SingleR	R	386	SingleR leverages reference transcriptomic datasets of pure cell types to infer the cell of origin of each of the single cells independently	10.1038/s41590-018-0276-y, 10.1101/284604	https://github.com/dviraran/SingleR
Classification, Visualisation	scMCA	R	330	Accurately defines cell types based on single-cell digital expression.	10.1016/j.cell.2018.02.001	https://github.com/ggjlab/scMCA
Classification, Visualisation	DistMap	R	208	DistMap can be used to spatially map single cell RNA sequencing data by using an existing reference database of in situs.	10.1126/science.aan3235	https://github.com/rajewsky-lab/distmap
Classification, Visualisation	SingleCellNet	R	48	SingleCellNet enables the classifcation of single cell RNA-Seq data across species and platforms	10.1016/j.cels.2019.06.004	https://github.com/pcahan1/singleCellNet
Classification, Visualisation	rSuperCT	R	23	rSuperCT is the R version of SuperCT, implementing the supervised-learning framework for enhanced characterization of single-cell transcriptomic profiles	10.1093/nar/gkz116	https://github.com/weilin-genomics/rSuperCT
Classification, Visualisation	Cell-BLAST	Python	22	Cell BLAST is a cell querying tool for single-cell transcriptomics data.	10.1038/s41467-020-17281-7, 10.1101/587360	https://github.com/gao-lab/Cell_BLAST
Classification, Visualisation	scClassify	R	13	Single cell classification via cell-type hierarchies based on ensemble learning and sample size estimation.	10.1101/776948, 10.15252/msb.20199389	https://github.com/SydneyBioX/scClassify
Classification, Visualisation	scTyper	R	3	A comprehensive pipeline for the cell typing analysis of single-cell RNA-seq data	10.1186/s12859-020-03700-5	https://github.com/omicsCore/scTyper
Classification, Visualisation	DevKidCC	R	0	DevKidCC (Developing Kidney Cell Classifier) is a tool that will classify single cell kidney data, both human tissue and human stem cell derived organoids	10.1101/2021.01.20.427346	https://github.com/KidneyRegeneration/DevKidCC
Classification, Visualisation	DSAVE-M	MATLAB/R	0	A method to evaluate the purity of single-cell transcriptome clusters and to identify misclassified cells	10.1371/journal.pone.0243360	https://github.com/SysBioChalmers/DSAVE-M
Classification, Visualisation	DSAVE-R	R	0	A method to evaluate the purity of single-cell transcriptome clusters and to identify misclassified cells (R implementation)	10.1371/journal.pone.0243360	https://github.com/SysBioChalmers/DSAVE-R
Classification, Visualisation	HieRFIT	R	0	Hierarchical Random Forest for Information Transfer	10.1101/2020.09.16.300822	https://github.com/yasinkaymaz/HieRFIT
Clustering	BasisVAE	Python	'-	BasisVAE: Translation-invariant feature-level clustering with Variational Autoencoders	arxiv/2003.03462	https://github.com/kasparmartens/BasisVAE
Clustering	mcap	R	'-	mcap provides a model-based clustering approach in very high dimensions (especially when p is much larger than n) via adaptive projections.	arxiv/1902.08472	https://github.com/btaschler/mcap
Clustering	SNN-Cliq	MATLAB/Python	279	SNN-Cliq is a clustering method designed for high dimensional gene expression data, e.g. single-cell transcriptome data.`	10.1093/bioinformatics/btv088	http://bioinfo.uncc.edu/SNNCliq/
Clustering	pcaReduce	R	137	Hierarchical clustering of single cell transcriptional profiles	10.1186/s12859-016-0984-y	https://github.com/JustinaZ/pcaReduce
Clustering	dragonsc	R	47	DeteRministic Annealing Gaussian mixture mOdels for clusteriNg Single-Cell data	10.1016/j.immuni.2019.11.014	https://github.com/arc85/dragonsc
Clustering	metacells	Python/C++	43	Improved Python implementation of the metacell algorithm	10.1186/s13059-019-1812-2	https://github.com/tanaylab/metacells
Clustering	SAFE	R	36	SAFE (Single-cell Aggregated clustering From Ensemble): Cluster ensemble for single-cell RNA-seq data	10.1093/bioinformatics/bty793, 10.1101/215723	https://github.com/yycunc/SAFEclustering
Clustering	GiniClust2	R	29	GiniClust2 is a clustering algorithm for the simultaneous detection of common and rare cell types from single-cell gene expression data.	10.1101/246439, 10.1186/s13059-018-1431-3	https://github.com/dtsoucas/GiniClust2
Clustering	scVAE	Python	29	scVAE: Single-cell variational auto-encoders	10.1101/318295	https://github.com/chgroenbech/scVAE
Clustering	MPSSC	MATLAB	24	MPSSC is a novel spectral clustering framework that imposes sparse structures on a target matrix.	10.1093/bioinformatics/bty050	https://github.com/ishspsy/project
Clustering	scVDMC	MATLAB	18	Multitask Clustering of scRNAseq Data	10.1371/journal.pcbi.1006053	https://github.com/kuanglab/scVDMC
Clustering	QUBIC2	C++	14	QUBIC2 is a novel biclustering algorithm for analyses of gene expression data from bulk and single-cell RNA-Sequencing.	10.1093/bioinformatics/btz692	https://github.com/OSU-BMBL/QUBIC2
Clustering	SAIC	R	11	Single cell RNA-seq analysis with iterative clustering (SAIC) is a method to identify subgroups and signature genes in single cell RNA-seq data.	10.1186/s12864-017-4019-5	https://github.com/xiweiwu/SAIC
Clustering	CellBIC	MATLAB	8	CellBIC is bimodality-based top-down clustering of single-cell RNA sequencing data.	10.1093/nar/gky698	https://github.com/neocaleb/CellBIC
Clustering	scLCA	R	7	A Robust and Scalable Algorithm to Reveal Subtle Diversity in Large-Scale Single-Cell RNA-Seq Data	10.1093/nar/gkz826	https://bitbucket.org/scLCA/single_cell_lca
Clustering	iterClust	R	3	iterClust, an iterative clustering framework, which can separate more pronounced differences (e.g. A and B) in starting iterations, followed by relatively subtle differences (e.g. B1 and B2), providing a comprehensive clustering trajectory.	10.1093/bioinformatics/bty176	https://github.com/hd2326/iterClust
Clustering	LAK	R	3	A computational pipeline for single-cell RNA-seq data clustering analysis using Lasso And K-means based feature selection method	10.1109/ACCESS.2020.3008681	https://github.com/HIT-biostatistical/LAK
Clustering	DUSC	Python	2	Deep Unsupervised Single-cell Clustering (DUSC) is a hybrid approach for cell type discovery in scRNA-seq data.	10.1101/511626	https://github.com/KorkinLab/DUSC
Clustering	GraphSCC	Python	2	Accurately Clustering Single-cell RNA-seq data by Capturing Structural Relations between Cells through Graph Convolutional Network	10.1101/2020.09.02.278804	https://github.com/biomed-AI/GraphSCC
Clustering	HiDeF	Python	1	HiDeF is an analysis framework to robustly resolve the hierarchical structures of networks based on multiscale community detection and the concepts of persistent homology	10.1186/s13059-020-02228-4	https://github.com/fanzheng10/HiDeF
Clustering	mbkmeans	R/C++	1	Implements the mini-batch k-means algorithm for large datasets, including support for on-disk data representation.	10.1101/2020.05.27.119438	https://github.com/drisso/mbkmeans
Clustering	RecursiveConsensusClustering	R	1	RCC, an unsurpersived clustering algorithm for novel sub type discovery from bulk and single-cell transcriptomic data sets.	10.1038/s41598-020-67016-3	https://github.com/MSCTR/RecursiveConsensusClustering
Clustering	scCLUE	R	1	single cell CLUstering through Ensemble feature selection and similarity measurements	10.1016/j.compbiolchem.2020.107283	https://github.com/jeonglab/scCLUE
Clustering	SCHNEL	C++	1	Scalable Clustering of Hierarchical Stochastic Neighbour Embedding hierarchies using Louvain community detection	10.1101/2020.03.30.015925	https://github.com/paulderaadt/HSNE-clustering
Clustering	scSemiCluster	Python	1	A flexible single cell semi-supervised clustering and annotation framework	10.1093/bioinformatics/btaa908	https://github.com/xuebaliang/scSemiCluster
Clustering	SMSC	MATLAB	1	A spectral clustering method for scRNA-seq	10.1093/bib/bbaa216	https://github.com/Cuteu/SMSC
Clustering	chooseR	R	0	Guided selection of single cell clustering parameters through sub-sampling cluster robustness metrics	10.1186/s12859-021-03957-4	https://github.com/rbpatt2019/chooseR
Clustering	HGC	R/C++	0	HGC is an R package for conducting fast hierarchical clustering on large-scale single-cell RNA sequencing (scRNA-seq) datasets	10.1101/2021.02.07.430106	https://github.com/stevenhuakui/HGC
Clustering	jSRC	MATLAB	0	Clustering scRNA-seq by joint sparse representation clustering (jSRC)	10.1093/bib/bbaa433	https://github.com/xkmaxidian/jSRC
Clustering	KMD	Python	0	A clustering method based on hierarchical clustering using KMD linkage, KMD silhouette and outlier-aware partitioning	10.1101/2020.10.04.325233	https://github.com/KaplanLab/KMDHierarchicalClustering
Clustering	minicore	C++/Python	0	Minicore is a fast, generic library for constructing and clustering coresets on graphs, in metric spaces and under non-metric dissimilarity measures	10.1101/2021.03.24.436859	https://github.com/dnbaker/minicore
Clustering	PARC	Python	0	PARC, “phenotyping by accelerated refined community-partitioning” - is a fast, automated, combinatorial graph-based clustering approach that integrates hierarchical graph construction (HNSW) and data-driven graph-pruning with the new Leiden community-detection algorithm.	10.1101/765628	https://github.com/ShobiStassen/PARC
Clustering	Polaratio	R/C++/Python	0	Polaratio is a monotonic correlation metric that accounts for the magnitude of separation among observations	10.1101/2020.12.20.423308	https://github.com/dubai03nsr/Polaratio
Clustering	RGGC	MATLAB	0	Regularized Gaussian Graphical Clustering	10.3390/genes12020311	https://github.com/zliu3/RGGC
Clustering	scDCC	Python	0	Single Cell Deep Constrained Clustering	10.1038/s41467-021-22008-3	https://github.com/ttgump/scDCC
Clustering	sc-jnmf	Python	0	Single-cell clustering method using multiple gene expression profiles	10.1101/2020.09.30.319921	https://github.com/agis09/sc-jnmf
Clustering	Specter	MATLAB	0	A novel tool for clustering large-scale single cell RNA-seq and multi-modal data	10.1101/2020.06.15.151910	https://github.com/canzarlab/Specter
Clustering, Differential Expression	SimCD	R/C	'-	Simultaneous Clustering and Differential (SimCD) is a unified Bayesian method based on a hierarchical gamma-negative binomial (hGNB) model, to simultaneously perform clustering and differential expression analysis for single-cell RNA-seq data	arxiv/2104.01512	https://github.com/namini94/SimCD
Clustering, Differential Expression, Dimensionality Reduction, Expression Patterns, Imputation, Integration, Marker Genes, Ordering, Rare Cells, Stem Cells, Visualisation	RaceID	R/C++	1006	RaceID is a clustering algorithm for the identification of cell types from single-cell RNA-sequencing data. It was specifically designed for the detection of rare cells which correspond to outliers in conventional clustering methods.	10.1016/j.stem.2016.05.010, 10.1038/nature14966, 10.1038/s41592-019-0632-3	https://github.com/dgrun/RaceID3_StemID2_package
Clustering, Differential Expression, Dimensionality Reduction, Expression Patterns, Marker Genes, Ordering, Visualisation	Monocle	R	3436	Differential expression and time-series analysis for single-cell RNA-Seq.	10.1038/nbt.2859, 10.1038/nmeth.4150, 10.1038/nmeth.4402, 10.1101/110668	https://github.com/cole-trapnell-lab/monocle-release
Clustering, Differential Expression, Dimensionality Reduction, Gene Filtering, Gene Networks, Gene Sets, Interactive, Normalisation, Ordering, Quality Control, Visualisation	Granatum	Virtualbox	43	This is a graphical single-cell RNA-seq (scRNA-seq) analysis pipeline for genomics scientists.	10.1101/110759, 10.1186/s13073-017-0492-3	https://gitlab.com/uhcclxgg/granatum
Clustering, Differential Expression, Dimensionality Reduction, Gene Filtering, Gene Networks, Gene Sets, Interactive, Normalisation, Ordering, Quality Control, Visualisation	PIVOT	R	19	PIVOT facilitates fast and interactive RNA-Seq data analysis and visualization.	10.1101/053348, 10.1186/s12859-017-1994-0	https://github.com/qinzhu/PIVOT
Clustering, Differential Expression, Dimensionality Reduction, Gene Filtering, Gene Networks, Gene Sets, Interactive, Normalisation, Visualisation	sake	R	'-	Single-cell RNA-Seq Analysis and Klustering Evaluation. The aim of sake is to provide a user-friendly tool for easy analysis of NGS Single-Cell transcriptomic data.		https://github.com/naikai/sake
Clustering, Differential Expression, Dimensionality Reduction, Gene Filtering, Gene Sets, Integration, Interactive, Marker Genes, Normalisation, Quality Control, Visualisation	scSeqR	R	'-	scSeqR (Single Cell Sequencing R package) is an interactive R package to works with high-throughput single cell sequencing technologies (i.e scRNA-seq, scVDJ-seq and CITE-seq).		https://github.com/rezakj/scSeqR
Clustering, Differential Expression, Dimensionality Reduction, Gene Filtering, Gene Sets, Interactive, Normalisation, Quality Control, Visualisation	pagoda2	R/C++	'-	Single Cell Analysis and Differential Expression		https://github.com/hms-dbmi/pagoda2
Clustering, Differential Expression, Dimensionality Reduction, Gene Filtering, Imputation, Integration, Marker Genes, Normalisation, Variable Genes, Visualisation	Seurat	R	7284	It contains easy-to-use implementations of commonly used analytical techniques, including the identification of highly variable genes, dimensionality reduction (PCA, ICA, t-SNE), standard unsupervised clustering algorithms (density clustering, hierarchical clustering, k-means), and the discovery of differentially expressed genes and markers.	10.1016/j.cell.2019.05.031, 10.1038/nbt.3192, 10.1038/nbt.4096, 10.1101/164889, 10.1101/2020.10.12.335331, 10.1101/460147, 10.1101/576827	https://github.com/satijalab/seurat
Clustering, Differential Expression, Dimensionality Reduction, Gene Filtering, Interactive, Normalisation, Ordering, Quality Control, Visualisation	SCell	MATLAB	35	SCell is an integrated software tool for quality filtering, normalization, feature selection, iterative dimensionality reduction, clustering and the estimation of gene-expression gradients from large ensembles of single-cell RNA-seq datasets. SCell is open source, and implemented with an intuitive graphical interface.	10.1093/bioinformatics/btw201	https://github.com/diazlab/SCell
Clustering, Differential Expression, Dimensionality Reduction, Gene Filtering, Interactive, Normalisation, Quality Control, Variable Genes, Visualisation	iS-CellR	R	8	iS-CellR (Interactive platform for Single-cell RNAseq) is a web-based Shiny application designed to provide a comprehensive analysis of single-cell RNA sequencing data.	10.1093/bioinformatics/bty517	https://github.com/immcore/iS-CellR
Clustering, Differential Expression, Dimensionality Reduction, Gene Filtering, Marker Genes, Normalisation, Quality Control, Variable Genes, Visualisation	MUDAN	R	'-	Multi-sample Unified Discriminant ANalysis		https://github.com/JEFworks/MUDAN
Clustering, Differential Expression, Dimensionality Reduction, Gene Filtering, Normalisation, Ordering, Quality Control, Simulation, Variable Genes, Visualisation	Scanpy	Python	1135	Scanpy is a scalable toolkit for analyzing single-cell gene expression data.	10.1101/174029, 10.1101/208819, 10.1186/s13059-017-1382-0, 10.1186/s13059-019-1663-x	https://github.com/theislab/scanpy
Clustering, Differential Expression, Dimensionality Reduction, Gene Networks, Normalisation, Ordering, Quality Control, Variable Genes, Visualisation	DIscBIO	R	'-	DIscBIO: A user-friendly pipeline for biomarker discovery in single-cell transcriptomics		https://github.com/ocbe-uio/DIscBIO
Clustering, Differential Expression, Dimensionality Reduction, Gene Networks, Normalisation, Quality Control, Simulation, Visualisation	celda	R/C++	'-	"celda" stands for "CEllular Latent Dirichlet Allocation", which is a suite of Bayesian hierarchical models and supporting functions to perform gene and cell clustering for count data generated by single cell RNA-seq platforms.		https://github.com/campbio/celda
Clustering, Differential Expression, Dimensionality Reduction, Integration, Interactive, Ordering, Quality Control, Visualisation	Asc-Seurat	R	0	Analytical single-cell Seurat-based web application	10.1101/2021.03.19.436196	https://github.com/KirstLab/asc_seurat
Clustering, Differential Expression, Dimensionality Reduction, Integration, Marker Genes, Visualisation	Conos	R/C++	91	Clustering on Network of Samples	10.1038/s41592-019-0466-z, 10.1101/460246	https://github.com/hms-dbmi/conos
Clustering, Differential Expression, Dimensionality Reduction, Integration, Normalisation, Ordering, Quality Control, Variable Genes, Visualisation	Pegasus	Python	17	Pegasus is a tool for analyzing transcriptomes of millions of single cells	10.1038/s41592-020-0905-x	https://github.com/klarman-cell-observatory/pegasus
Clustering, Differential Expression, Dimensionality Reduction, Integration, Visualisation	CCNMF	R/C++	1	Coupled-Clone Nonnegative Matrix Factorization (CCNMF) is a method for joint inference of clonal structure using paired Single-cell DNA-Seq and RNA-Seq data	10.1101/2020.02.04.934455	https://github.com/XQBai/CCNMF
Clustering, Differential Expression, Dimensionality Reduction, Marker Genes, Normalisation, Ordering, Variable Genes, Visualisation	URD	R	288	URD is an R package designed for reconstructing transcriptional trajectories underlying specification or differentiation processes in the form of a branching tree, using single cell RNA-sequencing data.	10.1126/science.aar3131	https://github.com/farrellja/URD
Clustering, Differential Expression, Dimensionality Reduction, Marker Genes, Visualisation	cluster_diffex	Python	70	Representative marker selection, cluster, visualization, and binomial differential expression pipeline	10.1186/s13073-018-0567-9	https://github.com/simslab/cluster_diffex2018
Clustering, Differential Expression, Dimensionality Reduction, Modality, Transformation, Visualisation	LTMGSCA	R	20	LTMGSCA is a left truncated mixture Gaussian (LTMG) model-based single cell RNA-seq analysis pipeline that can accurately infer the modality and distribution of individual gene’s expression profile in scRNA-seq data, while decrease the impact from dropout and low expression value.	10.1093/nar/gkz655	https://github.com/clwan/LTMGSCA
Clustering, Differential Expression, Dimensionality Reduction, Normalisation, Variable Genes, Visualisation	dropClust	R/C++	3	Efficient clustering of ultra-large scRNA-seq data	10.1093/bioinformatics/btz823, 10.1101/170308, 10.1101/596924	https://github.com/debsin/dropClust
Clustering, Differential Expression, Dimensionality Reduction, Perturbations	PopAlign	python	2	PopAlign constructs a compressed representation of single-cell data to identify subpopulations of cells within a heterogeneous mixture and tracks gene expression and cell abundance changes.	10.1101/421354	https://github.com/thomsonlab/popalign
Clustering, Differential Expression, Dimensionality Reduction, Variable Genes, Visualisation	countClust	R	58	Clustering and Visualizing RNA-Seq Expression Data using Grade of Membership Models. Fits grade of membership models (GoM, also known as admixture models) to cluster RNA-seq gene expression count data, identifies characteristic genes driving cluster memberships, and provides a visual summary of the cluster memberships.	10.1371/journal.pgen.1006599	https://github.com/kkdey/CountClust
Clustering, Differential Expression, Gene Filtering, Gene Networks, Imputation, Normalisation, Simulation, Variable Genes, Visualisation	Linnorm	R	'-	Linnorm is an R package for the analysis of RNA-seq, scRNA-seq, ChIP-seq count data or any large scale count data.		https://github.com/kenshunyip/Linnorm
Clustering, Differential Expression, Gene Filtering, Interactive, Normalisation, Visualisation	ASAP	R/Python	60	ASAP : Automated Single-cell Analysis Pipeline	10.1093/bioinformatics/btx337, 10.1093/nar/gkaa412, 10.1101/096222	https://github.com/DeplanckeLab/ASAP
Clustering, Differential Expression, Gene Filtering, Marker Genes, Normalisation, Quality Control	SINCERA	R	187	R-based pipeline for single-cell analysis including clustering and visualization.	10.1007/978-1-4939-7710-9_15, 10.1371/journal.pcbi.1004575	https://github.com/xu-lab/SINCERA
Clustering, Differential Expression, Gene Sets, Interactive, Normalisation, Quality Control, Visualisation	BingleSeq	R	0	A user-friendly R package for Bulk and Single-cell RNA-Seq data analyses	10.1101/2020.06.16.148239	https://github.com/dbdimitrov/BingleSeq
Clustering, Differential Expression, Gene Sets, Visualisation	K2Taxonomer	R	1	K2Taxonomer is an R package built around a "top-down" recursive partitioning framework to perform unsupervised learning of nested “taxonomy-like” subgroups from high-throughput -omics data	10.1101/2020.11.05.370197	https://github.com/montilab/K2Taxonomer
Clustering, Differential Expression, Imputation	JOINT	Python	1	JOINT performs probability-based cell-type identification and DEG analysis simultaneously without the need for imputation	10.1186/s12864-020-07302-6	https://github.com/wanglab-georgetown/JOINT
Clustering, Differential Expression, Interactive, Quality Control, Visualisation	CiteFuse	R	1	CiteFuse is a streamlined package consisting of a suite of tools for pre-processing, modality integration, clustering, differential RNA and ADT expression analysis, ADT evaluation, ligand-receptor interaction analysis, and interactive web-based visualization of CITE-seq data	10.1101/854299	https://sydneybiox.github.io/CiteFuse
Clustering, Differential Expression, Marker Genes, Normalisation, Visualisation	bigSCale	MATLAB	6	bigSCale is an analytical framework scalable to analyze millions of cells	10.1101/197244	https://github.com/iaconogi/bigSCale
Clustering, Differential Expression, Ordering, Visualisation	CellPath	Python	2	CellPath is a single cell trajectory inference method that infers cell developmental trajectory using single-cell RNA Sequencing data and RNA-velocity data	10.1101/2020.09.30.321125	https://github.com/PeterZZQ/CellPath
Clustering, Differential Expression, Rare Cells, Visualisation	TooManyCells	Haskell/Docker/R	14	Cluster single cells and analyze cell clade relationships with colorful visualizations.	10.1038/s41592-020-0748-5, 10.1101/519660	https://github.com/faryabiLab/too-many-cells
Clustering, Dimensionality Reduction	cNMF	Python	49	Consensus Non-negative Matrix Factorization on single-cell RNA-Seq data	10.7554/eLife.43803	https://github.com/dylkot/cNMF
Clustering, Dimensionality Reduction	scDeepCluster	Python	33	scDeepCluster, a model-based deep embedded clustering for Single Cell RNA-seq data.	10.1038/s42256-019-0037-0	https://github.com/ttgump/scDeepCluster
Clustering, Dimensionality Reduction	RAFSIL	R	18	Implements a two-step procedure using feature construction and random forest based similarity learning for single cell RNA sequencing data.	10.1093/bioinformatics/bty260, 10.1101/258699	http://www.kostkalab.net/software.html
Clustering, Dimensionality Reduction	scCCESS	R	8	single-cell Consensus Clusters of Encoded Subspaces	10.1186/s12859-019-3179-5	https://github.com/gedcom/scCCESS
Clustering, Dimensionality Reduction	EMEP	MATLAB	5	Single-Cell RNA-seq Data using Evolutionary Multiobjective Ensemble Pruning	10.1093/bioinformatics/bty1056	https://github.com/lixt314/EMEP
Clustering, Dimensionality Reduction	scRNA	Python	5	scRNA - Transfer learning for clustering single-cell RNA-Seq data	10.1038/s41598-019-56911-z	https://github.com/nicococo/scRNA
Clustering, Dimensionality Reduction	scRCMF	MATLAB	4	An unsupervised method that identifies stable cell states and transition cells by adopting a nonlinear optimization model that infers the latent substructures from a gene-cell matrix.	10.1109/TBME.2019.2937228	https://github.com/XiaoyingZheng121/scRCMF
Clustering, Dimensionality Reduction	VAE-SNE	Python	3	VAE-SNE is a deep generative model for both dimensionality reduction and clustering	10.1101/2020.07.17.207993	https://github.com/jgraving/vaesne
Clustering, Dimensionality Reduction	CSMF	Matlab	2	CSMF (Common and Specific Matrix Factorization) is a MATLAB package to simultaneously extract common and specific patterns from the data of two or multiple biological interrelated conditions via matrix factorization.	10.1101/272443	http://page.amss.ac.cn/shihua.zhang/software.html
Clustering, Dimensionality Reduction	scziDesk	Python	2	Deep soft K-means clustering with self-training for single cell RNA sequence data	10.1093/nargab/lqaa039	https://github.com/xuebaliang/scziDesk
Clustering, Dimensionality Reduction	VPAC	Python	0	VPAC, accurate clustering of single-cell transcriptomic data through variational projection	10.1101/523993	https://github.com/ShengquanChen/VPAC
Clustering, Dimensionality Reduction, Expression Patterns, Gene Networks, Normalisation, Ordering, Quality Control, Visualisation	scEpath	MATLAB	37	scEpath is a novel computational method for quantitatively measuring developmental potency and plasticity of single cells and transition probabilities between cell states, and inferring lineage relationships and pseudotemporal ordering from single-cell gene expression data.	10.1093/bioinformatics/bty058	https://github.com/sqjin/scEpath
Clustering, Dimensionality Reduction, Expression Patterns, Marker Genes, Normalisation, Ordering, Quality Control, Visualisation	CellRouter	R	42	CellRouter is a multifaceted single-cell analysis platform that identifies complex cell-state transition trajectories by using flow networks to explore the subpopulation structure of multi-dimensional, single-cell omics data.	10.1038/s41467-018-03214-y	https://github.com/edroaldo/cellrouter
Clustering, Dimensionality Reduction, Gene Filtering, Gene Networks, Gene Sets, Integration, Marker Genes, Normalisation, Ordering, Quality Control, Visualisation	scGEAToolbox	MATLAB	3	scGEAToolbox is a Matlab toolbox for scRNA-seq data analysis	10.1093/bioinformatics/btz830, 10.1101/544163	https://github.com/jamesjcai/scGEAToolbox
Clustering, Dimensionality Reduction, Gene Filtering, Gene Sets, Interactive, Variable Genes	MCXpress	R	'-	MCA is a dimensionality reduction technique that allows the representation of both individuals (cells) and the variables (genes) within the same Euclidean space, thus allowing the simultaneous identification of subpopulations of cells and their gene signatures.		https://github.com/cbl-imagine/MCXpress
Clustering, Dimensionality Reduction, Gene Filtering, Imputation, Quality Control, Visualisation	Randomly	Python	'-	A Python package for denoising single-cell data using Random Matrix Theory	10.1016/j.patter.2020.100035, 10.1101/426239, arxiv/1810.03602	https://github.com/RabadanLab/randomly
Clustering, Dimensionality Reduction, Gene Filtering, Interactive, Marker Genes, Normalisation, Visualisation	SAM	Python	12	The self-assembling manifold (SAM) algorithm, an iterative soft feature selection strategy to quantify gene relevance and improve dimensionality reduction.	10.7554/eLife.48994	https://github.com/atarashansky/self-assembling-manifold
Clustering, Dimensionality Reduction, Gene Filtering, Marker Genes, Normalisation, Visualisation	SHARP	R	12	Single-cell RNA-seq Hyper-fast and Accurate processing via ensemble Random Projection	10.1101/461640, 10.1101/gr.254557.119	https://github.com/shibiaowan/SHARP
Clustering, Dimensionality Reduction, Gene Filtering, Marker Genes, Variable Genes	jackstraw	R	95	The jackstraw package provides a statistical test to identify variables (i.e., transcripts, genes) or observations (i.e., single cells) that are significantly associated with latent variables.	10.1093/bioinformatics/btaa087, 10.1093/bioinformatics/btu674, 10.1101/248633	https://github.com/ncchung/jackstraw
Clustering, Dimensionality Reduction, Gene Filtering, Normalisation, Quality Control, Simulation, Visualisation	ccfindR	R	1	single-cell RNA-seq data analysis using Bayesian non-negative matrix factorization	10.26508/lsa.201900443	https://github.com/hjunwoo/ccfindR
Clustering, Dimensionality Reduction, Gene Filtering, Normalisation, Visualisation	singlet	Python	'-	Single cell RNA-Seq analysis with quantitative phenotypes.		https://github.com/iosonofabio/singlet
Clustering, Dimensionality Reduction, Gene Filtering, Visualisation	eSPRESSO	R	0	espresso is a package for domain estimation of cells only from gene expression profile based on graph-structured stochastic self-organizing map (graph-SOM) and Markov chain Monte Carlo (MCMC)	10.1101/2020.12.31.424948	https://github.com/tmorikuicr/espresso
Clustering, Dimensionality Reduction, Gene Networks	ACTION	C++/R/MATLAB	29	ACTION infers the functional identity of cells from their transcriptional profile, classifies them based on their dominant function, and reconstructs regulatory networks that are responsible for mediating their identity.	10.1038/s41467-018-03933-2	https://github.com/shmohammadi86/ACTION
Clustering, Dimensionality Reduction, Gene Networks	scCaps	Python	3	An interpretable deep-learning architecture of capsule networks for identifying cellular-type gene expression programs from single-cell RNA-seq data	10.1038/s42256-020-00244-4	https://github.com/wanglf19/scCaps
Clustering, Dimensionality Reduction, Gene Networks, Gene Sets, Visualisation	PyMINEr	Python	15	PyMINEr automates advanced scRNA-seq analyses without coding	10.1016/j.celrep.2019.01.063	https://bitbucket.org/scottyler892/pyminer_release
Clustering, Dimensionality Reduction, Gene Networks, Imputation, Visualisation	netSmooth	R	0	A Network smoothing based method for single cell RNA-seq	10.1101/234021	https://github.com/BIMSBbioinfo/netSmooth
Clustering, Dimensionality Reduction, Gene Networks, Interactive, Quality Control	flotilla	Python	'-	Reproducible machine learning analysis of gene expression and alternative splicing data		https://github.com/yeolab/flotilla
Clustering, Dimensionality Reduction, Gene Sets, Marker Genes, Visualisation	scDataviz	R	'-	scDataviz: single cell dataviz and downstream analyses		https://github.com/kevinblighe/scDataviz
Clustering, Dimensionality Reduction, Gene Sets, Normalisation, Visualisation	gficf	R	6	An R implementation of the Gene Frequency - Inverse Cell Frequency method for single cell data normalization	10.3389/fgene.2019.00734	https://github.com/dibbelab/gficf
Clustering, Dimensionality Reduction, Imputation, Integration, Normalisation, Visualisation	SAUCIE	Python	66	SAUCIE (Sparse Autoencoder for Unsupervised Clustering, Imputation, and Embedding), simultaneously performs several key tasks for single-cell data analysis including 1) clustering, 2) batch correction, 3) visualization, and 4) denoising/imputation.	10.1038/s41592-019-0576-7, 10.1101/237065	https://github.com/KrishnaswamyLab/SAUCIE
Clustering, Dimensionality Reduction, Imputation, Integration, Visualisation	MOFA2	R/Python	51	MOFA is a factor analysis model that provides a general framework for the integration of multi-omic data sets in an unsupervised fashion.	10.1101/837104, 10.1186/s13059-020-02015-1	https://github.com/bioFAM/MOFA2
Clustering, Dimensionality Reduction, Imputation, Marker Genes, Rare Cells, Visualisation	Scedar	Python	1	Scedar (Single-cell exploratory data analysis for RNA-Seq) is a reliable and easy-to-use Python package for efficient visualization, imputation of gene dropouts, detection of rare transcriptomic profiles, and clustering of large-scale single cell RNA-seq (scRNA-seq) datasets.	10.1101/375196, 10.1371/journal.pcbi.1007794	https://github.com/TaylorResearchLab/scedar
Clustering, Dimensionality Reduction, Imputation, Simulation	CIDR	R	214	Ultrafast and accurate clustering through imputation and dimensionality reduction for single-cell RNA-seq data.	10.1101/068775, 10.1186/s13059-017-1188-0	https://github.com/VCCRI/CIDR
Clustering, Dimensionality Reduction, Imputation, Simulation	scRMD	R	6	scRMD: Imputation for single cell RNA-seq data via restricted robust matrix decomposition	10.1101/459404	https://github.com/ChongC1990/scRMD
Clustering, Dimensionality Reduction, Imputation, Simulation, Visualisation	mrtree	R	0	MRtree for Multi-resolution Reconciled tree, is a post clustering procedure to build cluster hierarchy based on flat clustering obtained for multi-resolutions	10.1101/2021.02.06.430067	https://github.com/pengminshi/MRtree
Clustering, Dimensionality Reduction, Integration	JSOM	Python	0	Jointly Evolving Self-organzing Maps	10.1371/journal.pcbi.1008804	https://github.com/hlim95/JSOM
Clustering, Dimensionality Reduction, Integration, Marker Genes, Visualisation	scAI	R/MATLAB	19	scAI: a single cell Aggregation and Integration method for analyzing single cell multi-omics data	10.1186/s13059-020-1932-8	https://github.com/sqjin/scAI
Clustering, Dimensionality Reduction, Integration, Normalisation, Variable Genes	scMerge	R	82	scMerge removes unwanted variation by combining stably expressed genes and utilizing pseudo-replicates across datasets	10.1073/pnas.1820006116, 10.1093/gigascience/giz106, 10.1101/229815, 10.1101/393280	https://github.com/SydneyBioX/scMerge
Clustering, Dimensionality Reduction, Integration, Normalisation, Visualisation	robustSingleCell	R	0	robustSingleCell is a pipeline designed to identify robust cell subpopulations using scRNAseq data and compare population compositions across tissues and experimental models via similarity analysis	10.1101/543199	https://github.com/asmagen/robustSingleCell
Clustering, Dimensionality Reduction, Integration, Perturbations	MELD	Python	11	MELD (Manifold Enhancement of Latent Dimensions), Quantifying the effect of experimental perturbations in scRNA-seq data.	10.1038/s41587-020-00803-5, 10.1101/532846	https://github.com/KrishnaswamyLab/MELD
Clustering, Dimensionality Reduction, Integration, Variable Genes, Visualisation	sscClust	R	11	simpler single cell RNAseq data clustering (sscClust), is a package implement mutilple functionalities which are basic procedures in single cell RNAseq data analysis, including variable genes identification, dimension reduction, clustering on reduced data.	10.1016/j.gpb.2018.10.003, 10.1101/344242	https://github.com/Japrin/sscClust
Clustering, Dimensionality Reduction, Integration, Variable Genes, Visualisation	scUnifrac	R	1	scUnifrac is a R package to quantify cell population diversity between two single-cell transcriptome profiles, which calculates the distance, estimates the statistical significance of the distance, identifies the subpopulations that are significant different between two profiles, finds genes that mark subpopulations, and predicts cell types of subpopulations.	10.1101/333393	https://github.com/liuqivandy/scUnifrac
Clustering, Dimensionality Reduction, Interactive	scSO	MATLAB/Python/C++/Fortran	0	scSO is a new algorithm for scRNA-seq data clustering based on Sparse Optimization and low-rank matrix factorization	10.1093/g3journal/jkab098	https://github.com/QuKunLab/scSO
Clustering, Dimensionality Reduction, Interactive, Marker Genes, Normalisation, Quality Control, Variable Genes	SeuratV3Wizard	R	'-	R Shiny interface for Seurat v3 single-cell analysis library		https://github.com/nasqar/seuratv3wizard
Clustering, Dimensionality Reduction, Interactive, Marker Genes, Normalisation, Quality Control, Variable Genes	SeuratWizard	R	'-	R Shiny interface for Seurat single-cell analysis library		https://github.com/nasqar/SeuratWizard
Clustering, Dimensionality Reduction, Interactive, Marker Genes, Normalisation, Quality Control, Visualisation	GenePattern	Python	0	Interactive notebook workflow for pre-processing data, identification of sub-populations of cells by clustering, and exploration of biomarkers.	10.12688/f1000research.15830.1	https://github.com/genepattern/single_cell_clustering_notebook
Clustering, Dimensionality Reduction, Interactive, Marker Genes, Normalisation, Visualisation	scicast	Python	'-	Single Cell Iterative Clustering and Significance Testing		https://github.com/iandriver/SCICAST
Clustering, Dimensionality Reduction, Interactive, Normalisation, Rare Cells	GiniClust	R/Python	133	GiniClust is a clustering method implemented in Python and R for detecting rare cell-types from large-scale single-cell gene expression data.	10.1186/s13059-016-1010-4	https://github.com/lanjiangboston/GiniClust
Clustering, Dimensionality Reduction, Interactive, Ordering, Visualisation	UNCURL	Python	14	UNCURL is an unified framework for unsupervised / semi-supervised learning using Single Cell RNA-Seq data.	10.1093/bioinformatics/bty293, 10.1101/142398, 10.1101/2020.04.15.043737	https://github.com/yjzhang/uncurl_python
Clustering, Dimensionality Reduction, Marker Genes, Normalisation, Rare Cells, Visualisation	CONCLUS	R	1	CONCLUS is a tool for robust clustering and positive marker features selection of single-cell RNA-seq (sc-RNA-seq) datasets.	10.1101/774547	https://github.com/lancrinlab/CONCLUS
Clustering, Dimensionality Reduction, Marker Genes, Ordering, Visualisation	SPADE	R	719	Visualization and cellular hierarchy inference of single-cell data using SPADE.	10.1038/nbt.1991, 10.1038/nprot.2016.066	https://github.com/nolanlab/spade
Clustering, Dimensionality Reduction, Normalisation	SinNLRR	MATLAB	22	SinNLRR: a robust subspace clustering method for cell type detection by nonnegative and low rank representation	10.1093/bioinformatics/btz139	https://github.com/zrq0123/SinNLRR
Clustering, Dimensionality Reduction, Ordering	DensityPath	R/Matlab	9	DensityPath can accurately and efficiently reconstruct the underlying cell developmental trajectories for large-scale scRNAseq data.	10.1093/bioinformatics/bty1009, 10.1101/276311	https://github.com/ucasdp/DensityPath
Clustering, Dimensionality Reduction, Ordering	scShaper	R/C++	0	A tool for linear trajectory inference from single-cell RNA-seq data through discrete pseudotime estimation using Shortest HAmiltonian path PERmuted clustering	10.1101/2021.05.03.442435	https://github.com/elolab/scshaper
Clustering, Dimensionality Reduction, Ordering, Quantification	ESAT	Java	43	The ESAT toolkit is designed for expression analysis of Digital expression (DGE) libraries that target transcript "ends". ESAT takes a set of alignment files (SAM or BAM) with genome alignment coordinates, a file containing transcript coordinates (BED or text file) and outputs read counts for each transcript provided.	10.1101/gr.207902.116	https://github.com/garber-lab/ESAT
Clustering, Dimensionality Reduction, Ordering, Visualisation	sincell	R	44	Existing computational approaches for the assessment of cell-state hierarchies from single-cell data might be formalized under a general workflow composed of i) a metric to assess cell-to-cell similarities (combined or not with a dimensionality reduction step), and ii) a graph-building algorithm (optionally making use of a cells-clustering step). Sincell R package implements a methodological tool…	10.1093/bioinformatics/btv368, 10.1101/014472
Clustering, Dimensionality Reduction, Ordering, Visualisation	SoptSC	MATLAB	2	SoptSC, a computational method for single cell data analysis.	10.1101/168922	https://github.com/WangShuxiong/SoptSC
Clustering, Dimensionality Reduction, Quality Control	DoubletFinder	R	234	DoubletFinder is an R package that predicts doublets in single-cell RNA sequencing data.	10.1016/j.cels.2019.03.003, 10.1101/352484	https://github.com/chris-mcginnis-ucsf/DoubletFinder
Clustering, Dimensionality Reduction, Rare Cells, Visualisation	GiniClust3	Python	1	GiniClust is a clustering method specifically designed for rare cell type detection. In this new version (GiniClust3), we have substantially increased the speed and reduced memory usage in order to meet the need for large data size.	10.1101/788554	https://github.com/rdong08/GiniClust3
Clustering, Dimensionality Reduction, Variable Genes, Visualisation	scPanoView	Python	4	PanoView is an iterative PCA-based method that integrates with a novel density-based clustering, ordering local maximum by convex hull (OLMC) algorithm, to identify cell subpopulations for single-cell RNA-sequencing.	10.1371/journal.pcbi.1007040	https://github.com/mhu10/scPanoView
Clustering, Dimensionality Reduction, Variants	inferCNVpy	Python	'-	Infercnv is a scalable python library to infer copy number variation (CNV) events from single cell transcriptomics data. It is heavliy inspired by InferCNV, but plays nicely with scanpy and is much more scalable.		https://github.com/icbi-lab/infercnvpy
Clustering, Dimensionality Reduction, Visualisation	SIMLR	R/MATLAB/Python	330	Single-cell Interpretation via Multi-kernel LeaRning which learns an appropriate distance metric from the data for dimension reduction, clustering and visualization.	10.1002/pmic.201700232, 10.1038/nmeth.4207, 10.1101/052225	https://github.com/BatzoglouLabSU/SIMLR
Clustering, Dimensionality Reduction, Visualisation	nimfa	Python/R	47	Nimfa is a Python module that implements many algorithms for nonnegative matrix factorization	10.1093/bioinformatics/btw607	https://github.com/ccshao/nimfa
Clustering, Dimensionality Reduction, Visualisation	Dhaka	Python	5	Python module applying deep learning to improve clustering and other analysis of single-cell genomic data (gene expression and copy number variation).	10.1101/183863	https://github.com/MicrosoftGenomics/Dhaka
Clustering, Gene Filtering	BackSPIN	Python	1675	Biclustering algorithm developed taking into account intrinsic features of single-cell RNA-seq experiments.	10.1126/science.aaa1934	https://github.com/linnarsson-lab/BackSPIN
Clustering, Gene Filtering, Integration, Normalisation, Quality Control, Variable Genes, Visualisation	DESC	Python	28	DESC is an unsupervised deep learning algorithm for clustering scRNA-seq data.	10.1038/s41467-020-15851-3, 10.1101/530378	https://github.com/eleozzr/desc
Clustering, Gene Filtering, Normalisation	DendroSplit	Python	0	DendroSplit, an interpretable framework for analyzing single-cell RNA-Seq datasets.	10.1101/191254	https://github.com/jessemzhang/dendrosplit
Clustering, Gene Filtering, Normalisation, Ordering, Visualisation	FORKS	Python	1	Finding Orderings Robustly using K-means and Steiner trees (FORKS), an algorithm that pseudo-temporally orders cells and thereby infers bifurcating state trajectories.	10.1101/132811	https://github.com/macsharma/FORKS
Clustering, Gene Filtering, Ordering, Visualisation	RCSL	R	0	RCSL is an R toolkit for single-cell clustering and trajectory analysis using single-cell RNA-seq data	10.1101/2021.04.12.439254	https://github.com/QinglinMei/RCSL
Clustering, Gene Filtering, Quality Control, Visualisation	ROGUE	R	9	ROGUE: an entropy-based universal metric for assessing the purity of single cell population	10.1038/s41467-020-16904-3, 10.1101/819581	https://github.com/PaulingLiu/ROGUE
Clustering, Gene Filtering, Quality Control, Visualisation	DIEM	R/C++	5	Debris Identification using Expectation Maximization	10.1101/786285	https://github.com/marcalva/diem
Clustering, Gene Filtering, Rare Cells	MicroCellClust	Scala/R	0	Designed to search for rare cell-clusters (typically less than 10% of the number of cells) that present a highly specific gene expression in scRNA-seq data	10.1093/bioinformatics/btab239	https://github.com/agerniers/MicroCellClust
Clustering, Gene Networks	COAC	C++	5	Component Overlapping Attribute Clustering (COAC) algorithm to perform the localized (subpopulation) gene co-expression network analysis from large-scale scRNA-seq profiles	10.1371/journal.pcbi.1006772	https://github.com/ChengF-Lab/COAC
Clustering, Gene Networks, Integration, Visualisation	SpaOTsc	Python	16	SpaOTsc: spatial optimal transport for single-cell transcriptomics data	10.1038/s41467-020-15968-5	https://github.com/zcang/SpaOTsc
Clustering, Gene Networks, Visualisation	SCENIC	R/Python	740	SCENIC is a tool to infer Gene Regulatory Networks and cell types from single-cell RNA-seq data.	10.1038/nmeth.4463, 10.1038/s41596-020-0336-2, 10.1101/144501	https://github.com/aertslab/SCENIC
Clustering, Gene Networks, Visualisation	RSCORE	R	2	RSCORE is an R package to explore single-cell RNA-seq data with the view of molecular networks	10.1101/699959	https://github.com/wycwycpku/RSCORE
Clustering, Gene Sets	ClusterMine	R	0	ClusterMine is a knowledge-integrated clustering approach to cluster samples based on gene expression profile.	10.1101/255711	http://www.genemine.org/clustermine.php
Clustering, Gene Sets, Imputation, Ordering	UniPath	R	0	UniPath provides robust statistical methods to represent every single cell using pathway and gene-set enrichment scores.	10.1093/nar/gkaa1138, 10.1101/864389	https://github.com/reggenlab/UniPath
Clustering, Gene Sets, Interactive, Visualisation	SCope	Python	264	SCope: Visualization of large-scale and high dimensional single cell data	10.1016/j.cell.2018.05.057, 10.1101/237420	https://github.com/aertslab/SCope
Clustering, Gene Sets, Marker Genes, Ordering, Variable Genes, Visualisation	redPATH	R/C++	1	redPATH formulates the problem of pseudo temporal ordering into a Hamiltonian path problem and attempts to recover the pseudo development time in single-cell RNA-seq datasets	10.1101/2020.03.05.977686	https://github.com/tinglab/redPATH
Clustering, Immune, Quality Control, Variants, Visualisation	CellaRepertorium	R/C++	'-	Methods to cluster and analyze high-throughput single cell immune cell repertoires, especially from the 10X Genomics VDJ solution		https://github.com/amcdavid/CellaRepertorium
Clustering, Imputation	BISCUIT	R	28	Bayesian Inference for Single-cell Clustering and ImpuTing	10.18547/gcb.2017.vol3.iss1.e46	https://github.com/sandhya212/BISCUIT_SingleCell_IMM_ICML_2016
Clustering, Imputation, Integration	CarDEC	Python	1	CarDEC (Count adapted regularized Deep Embedded Clustering) is a joint deep learning computational tool that is useful for analyses of single-cell RNA-seq data	10.1101/2020.09.23.310003	https://github.com/jlakkis/CarDEC
Clustering, Imputation, Integration, Marker Genes, Visualisation	BUSseq	R/C++	1	The BUSseq R package implements the BUSseq model to adjust single-cell RNA-sequencing data for batch effects when there are unknown cell types.	10.1101/533372	https://github.com/songfd2018/BUSseq
Clustering, Imputation, Normalisation	scScope	Python	51	scScope is a deep-learning based approach that can accurately and rapidly identify cell-type composition and transcriptional state from noisy single-cell gene-expression profiles containing dropout events and scale to millions of cells.	10.1038/s41592-019-0353-7	https://github.com/AltschulerWu-Lab/scScope
Clustering, Imputation, Variable Genes	scGNN	Python	3	scGNN (single cell graph neural networks) provides a hypothesis-free deep learning framework for scRNA-Seq analyses	10.1101/2020.08.02.233569	https://github.com/scgnn/scGNN
Clustering, Integration	BAMMSC	R/C++	22	A Bayesian mixture model for clustering droplet-based single cell transcriptomic data from population studies	10.1038/s41467-019-09639-3, 10.1101/392662	https://github.com/CHPGenetics/BAMMSC
Clustering, Integration	DC3	Python	20	DC3: Deconvolution and coupled clustering from bulk and single cell genomics data	10.1038/s41467-019-12547-1	https://github.com/SUwonglab/DC3
Clustering, Integration	FEATS	Python	1	Feats is a python software package that can perform multiple tasks related to data clustering. It can perform cluster count estimation, outlier detection, data integration from different experiments.	10.1101/2020.07.13.200485	https://github.com/edwinv87/feats
Clustering, Integration	BREM-SC	R	0	BREMSC is an R package (with core functions jointDIMMSC and BREMSC) for joint clustering droplet-based scRNA-seq and CITE-seq data. jointDIMMSC is developed as a direct extension of DIMMSC, which assumes full indenpendency between single cell RNA and surface protein data. To take the correlation between two data sources into consideration, we further develop BREMSC, which uses random effects to i…	10.1101/2020.01.18.911461	https://github.com/tarot0410/BREMSC
Clustering, Integration	coupleCoC	MATLAB	0	A coupled co-clustering-based unsupervised transfer learning algorithm (coupleCoC) for the integrative analysis of multimodal single-cell data	10.1101/2020.03.28.013938	https://github.com/cuhklinlab/coupleCoC
Clustering, Integration	coupleCoC_plus	MATLAB	0	An information-theoretic co-clustering-based transfer learning framework for the integrative analysis of single-cell genomic data	10.1101/2021.02.17.431728	https://github.com/cuhklinlab/coupleCoC_plus
Clustering, Integration	scAMACE	R	0	scAMACE (integrative Analysis of single-cell Methylation, chromatin ACcessibility, and gene Expression)	10.1101/2021.03.29.437485	https://github.com/cuhklinlab/scAMACE
Clustering, Integration	scAMACE_py	Python	0	Python implementation (both CPU and GPU version) to a model-based approach to the joint analysis of single-cell data on chromatin accessibility, gene expression and methylation	10.1101/2021.03.29.437485	https://github.com/cuhklinlab/scAMACE_py
Clustering, Integration, Marker Genes, Visualisation	scMC	R	10	scMC is an R toolkit for integrating and comparing multiple single cell genomic datasets from single cell RNA-seq and ATAC-seq experiments across different conditions, time points and tissues	10.1186/s13059-020-02238-2	https://github.com/amsszlh/scMC
Clustering, Integration, Normalisation, Variable Genes, Visualisation	scPopCorn	Python	8	A python tool to do comparative analysis of mulitple single cell RNA-seq datasets.	10.1016/j.cels.2019.05.007, 10.1101/485979	https://github.com/ncbi/scPopCorn
Clustering, Integration, Simulation	scACE	R	3	Model-based approach to the joint analysis of single-cell data on chromatin accessibility and gene expression	10.1214/19-STS714	https://github.com/cuhklinlab/scACE
Clustering, Integration, Variants	SSrGE	Python	30	This procedure aims to fit sparse linear models using a binary matrix (n_samples x n_SNV) as features matrix and a gene expression matrix (n_genes x n_samples) as response.	10.1038/s41467-018-07170-5, 10.1101/095810	https://github.com/lanagarmire/SSrGE
Clustering, Integration, Visualisation	bindSC	R	0	Bi-dimensional INtegration of multi-omics Data from Single Cell sequencing technologies	10.1101/2020.12.11.422014	https://github.com/KChen-lab/bindSC
Clustering, Integration, Visualisation	MLG	R	0	MLG: Multilayer graph clustering of scRNA-seq data across multiple experimental conditions	10.1101/2021.03.26.437231	https://github.com/keleslab/mlg
Clustering, Interactive	SC3	R	645	SC3 is an interactive tool for the unsupervised clustering of cells from single cell RNA-Seq experiments.	10.1038/nmeth.4236, 10.1101/036558	https://github.com/hemberg-lab/sc3
Clustering, Interactive, Marker Genes, Ordering, Visualisation	TSCAN	R	262	Pseudo-time reconstruction and evaluation in single-cell RNA-seq analysis.	10.1093/nar/gkw430	https://github.com/zji90/TSCAN
Clustering, Interactive, Visualisation	SinCHet	MATLAB	7	a MATLAB GUI toolbox for Single Cell Heterogeneity analysis in cancer	10.1093/bioinformatics/btx297	http://labpages2.moffitt.org/chen/software
Clustering, Marker Genes	SparseDC	R	7	A sparse differential clustering algorithm for tracing cell type changes via single-cell RNA-sequencing data	10.1093/nar/gkx1113	https://github.com/cran/SparseDC
Clustering, Marker Genes	ENCORE	R	1	ENtropy subspace separation-based Clustering for nOise REduction (ENCORE)	10.1093/nar/gkaa1157	https://github.com/SONG0417/ENCORE_V1.0
Clustering, Marker Genes, Quality Control, Variable Genes, Visualisation	MetaCell	R/C++/Python	54	The MetaCell R package facilitates analysis of single cell RNA-seq UMI matrices by computing partitions of a cell similarity graph into small (~20-200 typically) homogeneous groups of cells which are defined as metacells (MCs).	10.1101/437665, 10.1186/s13059-019-1812-2	https://bitbucket.org/tanaylab/metacell
Clustering, Marker Genes, Variable Genes, Visualisation	scGPS	R/C++	'-	A complete single cell RNA analysis framework to decompose a mixed population into clusters (SCORE) and to analyse the relationship between clusters (scGPS).		https://github.com/IMB-Computational-Genomics-Lab/scGPS
Clustering, Marker Genes, Visualisation	clusterExperiment	R	29	Functions for running and comparing many different clusterings of single-cell sequencing data. Meant to work with SCONE and slingshot.	10.1101/280545, 10.1371/journal.pcbi.1006378	https://github.com/epurdom/clusterExperiment
Clustering, Marker Genes, Visualisation	IKAP	R	2	IKAP – Identifying K mAjor cell Population groups in single-cell RNA-seq analysis	10.1093/gigascience/giz121, 10.1101/596817	https://github.com/NHLBI-BCB/IKAP
Clustering, Marker Genes, Visualisation	scAIDE	Python/R	1	scAIDE is an unsupervised clustering framework for single-cell RNA-seq data	10.1093/nargab/lqaa082	https://github.com/tinglabs/scAIDE
Clustering, Marker Genes, Visualisation	DepecheR	R	0	DepecheR is an R package for clustering cytometry and single-cell RNA sequencing data according to a minimal set of biological markers	10.1101/396135	https://github.com/Theorell/DepecheR
Clustering, Normalisation, Ordering, Visualisation	CALISTA	MATLAB/R	5	CALISTA provides a user-friendly toolbox for the analysis of single cell expression data.	10.1101/257550, 10.3389/fbioe.2020.00018	https://github.com/CABSEL/CALISTA
Clustering, Ordering, Variable Genes, Visualisation	SOUP	R	31	SOUP, for Semi-sOft clUstering with Pure cells, is a clustering method for single cell data.	10.1073/pnas.1817715116	https://github.com/lingxuez/SOUPR
Clustering, Ordering, Variants, Visualisation	TBSP	Python	2	TBSP: Trajectory Inference Based on SNP information	10.1101/401943	https://github.com/phoenixding/tbsp
Clustering, Ordering, Visualisation	ECLAIR	Python	0	ECLAIR stands for Ensemble Clustering for Lineage Analysis, Inference and Robustness. Robust and scalable inference of cell lineages from gene expression data.	10.1101/036533	https://github.com/GGiecold/ECLAIR
Clustering, Perturbations, Quality Control, Visualisation	MUSIC	R	16	MUSIC: Model-based Understanding of SIngle-cell CRISPR screening	10.1038/s41467-019-10216-x	https://github.com/bm2-lab/MUSIC
Clustering, Quality Control	scDblFinder	R	'-	Gathers various methods for the detection and handling of doublets/multiplets in single-cell RNA sequencing data		https://github.com/plger/scDblFinder
Clustering, Quality Control, Variants	souporcell	Python/Rust	30	souporcell is a method for clustering mixed-genotype scRNAseq experiments by individual.	10.1038/s41592-020-0820-1, 10.1101/699637	https://github.com/wheaton5/souporcell
Clustering, Rare Cells	ILoReg	R	2	ILoReg is a tool for high-resolution cell population identification from single-cell RNA-seq (scRNA-seq) data. High-resolution refers to the ability of ILoReg to identify subpopulations with subtle transcriptomic differences.	10.1093/bioinformatics/btaa919, 10.1101/2020.01.20.912675	https://github.com/elolab/iloreg
Clustering, Simulation	BEARscc	R	0	BEARscc is a noise estimation and injection tool that is designed to assess putative single-cell RNA-seq clusters in the context of experimental noise estimated by ERCC spike-in controls.	10.1101/118919	https://bitbucket.org/bsblabludwig/bearscc
Clustering, Simulation, Variants, Visualisation	DENDRO	R	10	DENDRO, stands for Dna based EvolutioNary tree preDiction by scRna-seq technOlogy, is an R package, which takes scRNA-seq data for a tumor (or related somatic tissues) and accurately reconstructs its phylogeny, assigning each single cell from the single cell RNA sequencing (scRNA-seq) data to a subclone.	10.1101/457622, 10.1186/s13059-019-1922-x	https://github.com/zhouzilu/DENDRO
Clustering, Variable Genes	FEAST	R/C	0	FEAST is a framework designed for ranking features and selecting an optimized feature set as an input for scRNA-seq clustering	10.1093/bib/bbab034	https://github.com/suke18/FEAST
Clustering, Visualisation	DIMMSC	R	'-	DIMMSC is an R package for clustering droplet-based single cell transcriptomic data. It uses Dirichlet mixture prior to characterize variations across different clusters.	10.1093/bioinformatics/btx490, arxiv/1704.02007	https://www.pitt.edu/~wec47/singlecell.html
Clustering, Visualisation	SCCAF	Python	'-	Single Cell Clustering Assessment Framework (SCCAF) is a novel method for automated identification of putative cell types from single cell RNA-seq (scRNA-seq) data	10.1038/s41592-020-0825-9, arxiv/2004.09847	https://github.com/SCCAF/sccaf
Clustering, Visualisation	Tree-SNE	Python	'-	A hierarchical clustering and visualization algorithm based on stacked one-dimensional t-SNE embeddings	arxiv/2002.05687	https://github.com/isaacrob/treesne
Clustering, Visualisation	RCA	R	391	RCA, short for Reference Component Analysis, is an R package for robust clustering analysis of single cell RNA sequencing data (scRNAseq).	10.1038/ng.3818	https://github.com/GIS-SP-Group/RCA
Clustering, Visualisation	scClustBench	R/C++	33	Perform clustering on single-cell RNA-sequencing data with different similarity metrics on k-means and SIMLR clustering methods.	10.1093/bib/bby076	https://github.com/taiyunkim/scClustBench
Clustering, Visualisation	densityCut	R	17	densityCut is an efficient density-based clustering algorithm to analyze large-scale biological data	10.1093/bioinformatics/btw227	https://bitbucket.org/jerry00/densitycut_dev
Clustering, Visualisation	scclusteval	R	3	The goal of scclusteval (Single Cell Cluster Evaluation) is to evaluate single cell clustering stability by boostrapping/subsampling cells and providing visualization methods for comparing clusters.	10.1101/2020.05.26.116640	https://github.com/crazyhottommy/scclusteval
Clustering, Visualisation	hypercluster	Python	2	hypercluster, a python package and SnakeMake pipeline for flexible and parallelized clustering evaluation and selection	10.1101/2020.01.13.905323	https://github.com/liliblu/hypercluster
Clustering, Visualisation	Spectrum	R	1	Fast Adaptive Spectral Clustering for Single and Multi-View Data	10.1101/636639	https://github.com/crj32/Spectrum
Clustering, Visualisation	constclust	Pythjon	0	Consistent Clusters for scRNA-seq	10.1101/2020.12.08.417105	https://github.com/ivirshup/constclust
Clustering, Visualisation	Dune	R	0	Dune is an R Package that provides a parameter-free method for optimizing the trade-off between the resolution of clusters and their replicability across datasets	10.1101/2020.03.03.974220	https://github.com/HectorRDB/Dune
Clustering, Visualisation	pLDA	R/C++	0	The penalized Latent Dirichlet Allocation (pLDA) model to extract robust and interpretable biological information from single cell mRNA sequencing (scRNA-seq) data	10.1007/s12561-021-09304-8	https://github.com/wuxiaotiankevin/pLDA
Clustering, Visualisation	schist	Python	0	An interface for Nested Stochastic Block Model for single cell analysis	10.1101/2020.06.28.176180	https://github.com/dawe/schist
Deconvolution	SCDC	R	3	SCDC: Deconvolution of Bulk Gene Expression by Single-Cell RNA Sequencing Data	10.1101/743591	https://github.com/meichendong/SCDC
Differential Expression	BPSC	R	68	Beta-Poisson model for single-cell RNA-seq data analyses	10.1093/bioinformatics/btw202	https://github.com/nghiavtr/BPSC
Differential Expression	DEsingle	R	53	DEsingle is an R package for differential expression (DE) analysis of single-cell RNA-seq (scRNA-seq) data. It will detect differentially expressed genes between two groups of cells in a scRNA-seq raw read counts matrix.	10.1093/bioinformatics/bty332, 10.1101/173997	https://github.com/miaozhun/DEsingle
Differential Expression	D3E	Python	45	D3E is a tool for identifying differentially-expressed genes, based on single-cell RNA-seq data. D3E consists of two modules: one for identifying differentially expressed (DE) genes, and one for fitting the parameters of a Poisson-Beta distribution.	10.1186/s12859-016-0944-6	https://github.com/hemberg-lab/D3E
Differential Expression	NBID	R	35	Negative binomial with independent dispersions (NBID) for UMI based scRNA-seq data	10.1186/s13059-018-1438-9	https://bitbucket.org/Wenan/nbid/src
Differential Expression	scREhurdle	R/Stan/C++	5	scREhurdle is an R package for detecting differentially expressed genes in discrete single-cell RNA sequencing data	10.1111/biom.13074	https://github.com/mnsekula/scREhurdle
Differential Expression	scDDboost	R	4	Identifying differential distributed genes for single cell RNA data	10.1101/655795	https://github.com/wiscstatman/scDDboost
Differential Expression	glmGamPoi	R/C++	2	Fit Gamma-Poisson Generalized Linear Models Reliably	10.1101/2020.08.13.249623	https://github.com/const-ae/glmGamPoi
Differential Expression	ROSeq	MATLAB	1	ROSeq evaluates differential expression between two subpopulations of single cells by modeling the rank distribution of read counts for each gene	10.1101/374025	https://github.com/malaalam/ROSeq
Differential Expression	DDA	R	0	Differential dropout analysis (DDA) to identify the effects of biological variation in single-cell RNA sequencing data	10.1101/2021.02.01.429187	https://github.com/gbouland/DDA
Differential Expression	distinct	R/C++	0	distinct is a statistical method to perform differential testing between two or more groups of distributions	10.1101/2020.11.24.394213	https://github.com/SimoneTiberi/distinct
Differential Expression	MacroPolo	Python	0	MarcoPolo is a clustering-free approach to the exploration of differentially expressed genes along with group information in single-cell RNA-seq data	10.1101/2020.11.23.393900	https://github.com/ch6845/MarcoPolo
Differential Expression	NEBULA	R/C++	0	NEBULA provides fast algorithms for fitting negative binomial and Poisson mixed models for analyzing large-scale multi-subject single-cell data	10.1101/2020.09.24.311662	https://github.com/lhe17/nebula
Differential Expression	ROSeq-R	R	0	Modeling expression ranks for noise-tolerant differential expression analysis of scRNA-Seq data	10.1101/gr.267070.120	https://github.com/krishan57gupta/ROSeq
Differential Expression	Tweedieverse	R	0	Tweedieverse is an R package for differential analysis of multi-omics data	10.1101/2021.03.28.437378	https://github.com/himelmallick/Tweedieverse
Differential Expression	waddR	R/C++	0	The waddR package offers statistical tests based on the 2-Wasserstein distance for detecting and characterizing differences between two distributions given in the form of samples	10.1093/bioinformatics/btab226	https://github.com/goncalves-lab/waddR
Differential Expression	ZIAQ	R	0	A quantile regression method for differential expression analysis of single-cell RNA-seq data	10.1093/bioinformatics/btaa098	https://github.com/gefeizhang/ZIAQ
Differential Expression, Dimensionality Reduction	ODEGRfinder	R	0	A NMF-based approach to discover overlooked differentially expressed gene regions from single-cell RNA-seq data	10.1101/543447	https://github.com/hmatsu1226/ODEGRfinder
Differential Expression, Dimensionality Reduction, Imputation, Visualisation	HIPPO	R	0	Single cell UMI analysis tool that focuses on zero-inflation to detect biological heterogeneity.	10.1101/2020.03.31.018911	https://github.com/tk382/HIPPO
Differential Expression, Dimensionality Reduction, Interactive, Quality Control, Visualisation	SCHNAPPs	R	0	Shiny app for the exploration and analysis of single cell RNAseq data as it comes from 10X or MARSseq technologies.	10.1101/2020.06.07.127274	https://github.com/C3BI-pasteur-fr/UTechSCB-SCHNAPPs
Differential Expression, Dimensionality Reduction, Ordering, Visualisation	VITAE	R	0	VITAE is a probabilistic method combining a latent hierarchical mixture model with variational autoencoders to infer trajectories from posterior approximations	10.1101/2020.12.26.424452	https://github.com/jaydu1/VITAE
Differential Expression, Dimensionality Reduction, Visualisation	RayleighSelection	R/C++	'-	RayleighSelection is an R package for feature selection in topological spaces. Features are defined as differential forms on a simplicial complex and their significance is assesed through Rayleigh quotients.	arxiv/1811.03377	https://github.com/CamaraLab/RayleighSelection
Differential Expression, Expression Patterns	ISOP	R	8	ISOform-level expression Patterns in single-cell RNA-sequencing data.	10.1093/bioinformatics/bty100, 10.1101/036988	https://github.com/nghiavtr/ISOP
Differential Expression, Expression Patterns	switchde	R	4	Differential expression analysis across pseudotime. Identify genes that exhibit switch-like up or down regulation along single-cell trajectories along with where in the trajectory the regulation occurs.	10.1093/bioinformatics/btw798	https://github.com/kieranrcampbell/switchde
Differential Expression, Expression Patterns, Interactive	SCPattern	R	1	A statistical approach to identify and classify expression changes in single cell RNA-seq experiments with ordered conditions.	10.1101/046110	https://github.com/lengning/SCPattern
Differential Expression, Expression Patterns, Marker Genes	signac	R/C++	0	A versatile R package to facilitate the analysis workflow for single-cell data	10.1101/2020.11.16.384479	https://github.com/bioturing/signac
Differential Expression, Expression Patterns, Ordering, Variable Genes, Visualisation	GPcounts	Python	0	GPcounts is Gaussian process regression package for counts data with negative binomial and zero-inflated negative binomial likelihoods	10.1101/2020.07.29.227207	https://github.com/ManchesterBioinference/GPcounts
Differential Expression, Expression Patterns, Simulation, Visualisation	LineagePulse	R	'-	Differential expression analysis and model fitting for single-cell RNA-seq data in pseudotime		https://github.com/YosefLab/LineagePulse
Differential Expression, Expression Patterns, Visualisation	tradeSeq	R	'-	tradeSeq provides a flexible method for discovering genes that are differentially expressed along one or multiple lineages, using a variety of tests suited to answer many questions of interest		https://github.com/statomics/tradeSeq
Differential Expression, Expression Patterns, Visualisation	PseudotimeDE	R	2	Inference of differential gene expression along cell pseudotime with well-calibrated p-values from single-cell RNA sequencing data	10.1101/2020.11.17.387779	https://github.com/SONGDONGYUAN1994/PseudotimeDE
Differential Expression, Gene Filtering, Interactive, Ordering, Quality Control, Variable Genes	uSORT	R	'-	This package is designed to uncover the intrinsic cell progression path from single-cell RNA-seq data. It incorporates data pre-processing, preliminary PCA gene selection, preliminary cell ordering, feature selection, refined cell ordering, and post-analysis interpretation and visualization.		https://github.com/JinmiaoChenLab/uSORT
Differential Expression, Gene Networks, Gene Sets, Normalisation, Quality Control	MAST	R	744	Model-based Analysis of Single-cell Transcriptomics (MAST) fits a two-part, generalized linear models that are specially adapted for bimodal and/or zero-inflated single cell gene expression data.	10.1186/s13059-015-0844-5	https://github.com/RGLab/MAST
Differential Expression, Gene Networks, Immune, Visualisation	iTALK	R	36	iTALK is an R toolkit for characterizing and illustrating intercellular communication	10.1101/507871	https://github.com/Coolgenome/iTALK
Differential Expression, Gene Sets, Integration, Visualisation	schema	Python	3	Schema is a Python library for the synthesis and integration of heterogeneous single-cell modalities	10.1101/834549	https://github.com/rs239/schema
Differential Expression, Gene Sets, Quality Control, Visualisation	Scillus	R	'-	Seurat wrapper for enhanced processing and visualization of scRNA-seq data		https://github.com/xmc811/Scillus
Differential Expression, Gene Sets, Simulation	TWO-SIGMA	R	0	R package for differential expression (DE) analysis and gene set testing (GST) in single-cell RNA-seq (scRNA-seq) data	10.1101/2021.01.24.427979	https://github.com/edvanburen/twosigma
Differential Expression, Gene Sets, Visualisation	SCDE	R	725	Differential expression using error models and overdispersion-based identification of important gene sets.	10.1038/nmeth.2967	https://github.com/hms-dbmi/scde
Differential Expression, Imputation	DECENT	R	16	Differential Expression with Capture Efficiency AdjustmeNT for Single-Cell RNA-seq Data	10.1093/bioinformatics/btz453, 10.1101/225177	https://github.com/cz-ye/DECENT
Differential Expression, Imputation, Visualisation	SigEMD	R	11	SigEMD is a novel method to identify differentially expressed genes in single cell RNA sequencing data.	10.1016/j.ymeth.2018.04.017	https://github.com/NabaviLab/SigEMD
Differential Expression, Integration, Normalisation, Transformation, Visualisation	sctransform	R	'-	R package for modeling single cell UMI expression data using regularized negative binomial regression		https://github.com/ChristophH/sctransform
Differential Expression, Integration, Perturbations	scGen	Python	59	scGen is a generative model to predict single-cell perturbation response across cell types, studies and species	10.1038/s41592-019-0494-8, 10.1101/478503	https://github.com/theislab/scgen
Differential Expression, Integration, Visualisation	bseqsc	R	465	BSeq-sc is a bioinformatics analysis pipeline that leverages single-cell sequencing data to estimate cell type proportion and cell type-specific gene expression differences from RNA-seq data from bulk tissue samples.	10.1016/j.cels.2016.08.011	https://github.com/shenorrLab/bseqsc
Differential Expression, Marker Genes, Simulation, Visualisation	M3Drop	R	91	R package providing functions for fitting a modified Michaelis-Menten (MM) equation to the pattern of dropouts observed in a single-cell sequencing experiment.	10.1093/bioinformatics/bty1044, 10.1101/065094	https://github.com/tallulandrews/M3Drop
Differential Expression, Marker Genes, Simulation, Visualisation	muscat	R	37	Multi-sample multi-group scRNA-seq analysis tools	10.1038/s41467-020-19894-4, 10.1101/713412	https://github.com/HelenaLC/muscat
Differential Expression, Marker Genes, Visualisation	Cepo	R	0	A method to explore cell identities from single-cell RNA-sequencing data using differential stability	10.1101/2021.01.10.426138	https://github.com/PYangLab/Cepo
Differential Expression, Modality, Variable Genes, Visualisation	DESCEND	R	6	DESCEND deconvolves the true gene expression distribution across cells for UMI scRNA-seq counts	10.1101/227033	https://github.com/jingshuw/descend
Differential Expression, Normalisation	SAMstrt	R	82	Statistical test for differential expression in single-celltranscriptome with spike-in normalization	10.1093/bioinformatics/btt511	https://github.com/shka/R-SAMstrt
Differential Expression, Normalisation, Quantification	TASC	C++	33	TASC (Toolkit for Analysis of Single Cell RNA-seq), an empirical Bayes approach to reliably model the cell-specific dropout rates and amplification bias by use of external RNA spike-ins.	10.1093/nar/gkx754, 10.1101/116939	https://github.com/scrna-seq/TASC
Differential Expression, Normalisation, Simulation, Variable Genes	BASiCS	R	267	Bayesian Analysis of single-cell RNA-seq data. Estimates cell-specific normalization constants. Technical variability is quantified based on spike-in genes. The total variability of the expression counts is decomposed into technical and biological components.	10.1016/j.cels.2018.06.011, 10.1101/237214, 10.1186/s13059-016-0930-3, 10.1371/journal.pcbi.1004333	https://github.com/catavallejos/BASiCS
Differential Expression, Normalisation, Visualisation	fishpond	R	12	Fishpond: differential transcript and gene expression with inferential replicates	10.1093/nar/gkz622, 10.1101/561084	https://github.com/mikelove/fishpond
Differential Expression, Ordering, Variable Genes	DTWScore	R	7	Transcriptional heterogeneity analysis for time-series single-cell RNA-seq data	10.1186/s12859-017-1647-3	https://github.com/xiaoxiaoxier/DTWscore
Differential Expression, Simulation	NaiveDE	Python	'-	This package implements the simplest form of a Differential Expression test		https://github.com/Teichlab/NaiveDE
Differential Expression, Simulation	scDD	R	121	scDD (Single-Cell Differential Distributions) is a framework to identify genes with different expression patterns between biological groups of interest. In addition to traditional differential expression, it can detect differences that are more complex and subtle than a mean shift.	10.1101/035501, 10.1186/s13059-016-1077-y	https://github.com/kdkorthauer/scDD
Differential Expression, Simulation	zingeR	R	9	zingeR: Zero-Inflated Negative binomial Gene Expression in R.	10.1101/157982	https://github.com/statOmics/zingeR
Differential Expression, Simulation, Visualisation	POWSC	R	1	Simulation, power evaluation, and sample size recommendation for single cell RNA-seq	10.1093/bioinformatics/btaa607	https://github.com/suke18/POWSC
Differential Expression, Visualisation	SC2P	R	18	SC2P provides functionalities for testing DE in two phases: (1) phase transition (difference in the probabilities of being expressed); and (2) magnitude tuning (difference in the levels of expression once the gene is on).	10.1093/bioinformatics/bty329	https://github.com/haowulab/SC2P
Differential Expression, Visualisation	tn_test	Python	12	Truncated normal test for differential expression following clustering	10.1016/j.cels.2019.07.012, 10.1101/463265	https://github.com/jessemzhang/tn_test
Differential Expression, Visualisation	PIMseq	R	0	Probabilistic index models for testing differential expression in gene expression data	10.1101/718668	https://github.com/CenterForStatistics-UGent/PIMseq
Dimensionality Reduction	CPLVM	Python	'-	Models and algorithms for contrastive Poisson latent variable models (CPLVM)	arxiv/2102.06731	https://github.com/andrewcharlesjones/cplvm
Dimensionality Reduction	densvis	R/C++/Python	'-	Implements the density-preserving modification to t-SNE and UMAP described by Narayan et al. in densVis		https://github.com/Alanocallaghan/densvis
Dimensionality Reduction	DTAE	Python	'-	Visualizing hierarchies in scRNA-seq data using a density tree-biased autoencoder	arxiv/2102.05892	https://github.com/hci-unihd/DTAE
Dimensionality Reduction	learn2count	R	'-	Structure learning of graphical models for count data	arxiv/2011.12044	https://github.com/drisso/learn2count
Dimensionality Reduction	OpenVisuMap	DotNET	'-	Open source modules for visualization related services inluding a GPU implementation of t-SNE		https://github.com/VisuMap/OpenVisuMap
Dimensionality Reduction	qSNE	MATLAB/R	'-	qSNE is a t-SNE implementation with potentially quadratic converge rate (vs. linear) and automatic perplexity tuning		https://bitbucket.org/anthakki/qsne
Dimensionality Reduction	ZIFA	Python	361	Zero-inflated dimensionality reduction algorithm for single-cell data.	10.1186/s13059-015-0805-z	https://github.com/epierson9/ZIFA
Dimensionality Reduction	scvis	Python	119	scvis is a python package for dimension reduction of high-dimensional biological data, especially single-cell RNA-sequencing (scRNA-seq) data	10.1038/s41467-018-04368-5	https://bitbucket.org/jerry00/scvis-dev
Dimensionality Reduction	GLM-PCA	R	71	Implements a generalized version of principal components analysis (GLM-PCA) for dimension reduction of non-normally distributed data such as counts or binary matrices.	10.1186/s13059-019-1861-6	https://github.com/willtownes/glmpca
Dimensionality Reduction	netsne	C++	35	net-SNE, a neural network-based visualization tool developed for single cell RNA sequencing datasets.	10.1016/j.cels.2018.05.017	https://github.com/hhcho/netsne
Dimensionality Reduction	ivis	Python/R	9	ivis preserves global data structures in a low-dimensional space, adds new data points to existing embeddings using a parametric mapping function, and scales linearly to hundreds of thousands of cells	10.1038/s41598-019-45301-0	https://github.com/beringresearch/ivis
Dimensionality Reduction	DRA	Python	8	A deep adversarial variational autoencoder model for dimensionality reduction in single-cell RNA sequencing analysis	10.1186/s12859-020-3401-5	https://github.com/eugenelin1/DRA
Dimensionality Reduction	scNBMF	Python/R	7	A fast and efficient count-based matrix factorization method for detecting cell types from single-cell RNA-seq data	10.1186/s12918-019-0699-6	https://github.com/sqsun/scNBMF
Dimensionality Reduction	DCA_R	R	6	Finding dominant latent signals that regulate dynamic correlation between many pairs of variables.	10.1371/journal.pcbi.1006391	https://github.com/cran/DCA
Dimensionality Reduction	VAMF	Stan/R/C++	6	VAMF is a probabilistic dimension reduction method for single cell RNA-Seq datasets.	10.1101/166736	https://github.com/willtownes/vamf
Dimensionality Reduction	TSEE	MATLAB	5	TSEE: an elastic embedding method to visualize the dynamic gene expression patterns of time series single-cell RNA sequencing data	10.1186/s12864-019-5477-8	https://github.com/ShaokunAn/TSEE
Dimensionality Reduction	mpCMF	Python	4	modified probabilistic count matrix factorization (m-pCMF)	10.1101/496810	https://github.com/pedrofale/mpCMF
Dimensionality Reduction	scMVAE	Python	4	Deep-joint-learning analysis model of single cell transcriptome and open chromatin accessibility data	10.1093/bib/bbaa287	https://github.com/cmzuo11/scMVAE
Dimensionality Reduction	densVis	Python/MATLAB/C++	3	Density-preserving data visualization tools den-SNE and densMAP, augmenting the tools t-SNE and UMAP respectively	10.1038/s41587-020-00801-7, 10.1101/2020.05.12.077776	https://github.com/hhcho/densvis
Dimensionality Reduction	SISUA	Python	3	SemI-SUpervised generative Autoencoder (SISUA)	10.1089/cmb.2019.0337	https://github.com/trungnt13/sisua
Dimensionality Reduction	DIALOGUE	R	2	DIALOGUE is a dimensionality reduction algorithm that uses cross-cell-type associations to identify multicellular programs and map the cell transcriptome as a function of its environment.Given single-cell data, it combines penalized matrix decomposition with multilevel modeling to identify generalizable MCPs and examines their association with specific phenotypes of inter.	10.1101/2020.08.11.245472	https://github.com/livnatje/DIALOGUE
Dimensionality Reduction	rpca	R	1	RobustPCA: Decompose a Matrix into Low-Rank and Sparse Components, Truncated RobustPCA with L2 noise.	10.1089/cmb.2018.0255	https://github.com/macieksk/rpca
Dimensionality Reduction	scPCA	R	1	The scPCA package implements sparse constrastive PCA, to accomplish both of these tasks in the context of high-dimensional biological data. In addition to implementing this newly developed technique, the scPCA package also implements cPCA and generalizations thereof.	10.1101/836650, 10.21105/joss.02079	https://github.com/PhilBoileau/scPCA
Dimensionality Reduction	DEEF	R	0	Decomposition into Extended Exponential Family	10.1371/journal.pone.0231250	https://github.com/DaigoOkada/deef
Dimensionality Reduction	Haisu	Python	0	Hierarchical Supervised Nonlinear Dimensionality Reduction	10.1101/2020.10.05.324798	https://github.com/Cobanoglu-Lab/Haisu
Dimensionality Reduction	h-tSNE	Python	0	Hierarchical t-Distributed Stochastic Neighbor Embedding	10.1101/2020.10.05.324798	https://github.com/Cobanoglu-Lab/h-tSNE
Dimensionality Reduction	NIFA	R/C++	0	Non-negative Independent Factor Analysis (NIFA) simultaneously models uni- and multi-modal latent factors and can so isolate discrete cell-type identity and continuous pathway-level variations into separate components	10.1101/2020.01.31.927921	https://github.com/wgmao/NIFA
Dimensionality Reduction	pcqc	Python	0	Robustly Identifying the Most Important PC's for Clustering and Nonlinear Dimensionality Reduction	10.1101/2020.11.19.390542	https://github.com/RoussosLab/pcqc
Dimensionality Reduction	pmVAE	Python	0	pmVAE leverages biological prior information in the form of pathway gene sets to construct interpretable representations of single-cell data	10.1101/2021.01.28.428664	https://github.com/ratschlab/pmvae
Dimensionality Reduction, Expression Patterns	scHPF	Python	35	scHPF is a tool for de novo discovery of both discrete and continuous expression patterns in single-cell RNA-sequencing (scRNA-seq) data.	10.1101/367003, 10.15252/msb.20188557	https://github.com/simslab/scHPF
Dimensionality Reduction, Expression Patterns, Gene Networks, Ordering, Visualisation	SCORPIUS	R	32	SCORPIUS an unsupervised approach for inferring developmental chronologies from single-cell RNA sequencing data.	10.1101/079509	https://github.com/rcannood/SCORPIUS
Dimensionality Reduction, Expression Patterns, Normalisation, Ordering, Quality Control, Visualisation	Palantir	Python	83	Palantir is an algorithm to align cells along differentiation trajectories. Palantir models differentiation as a stochastic process where stem cells differentiate to terminally differentiated cells by a series of steps through a low dimensional phenotypic manifold.	10.1038/s41587-019-0068-4	https://github.com/dpeerlab/Palantir
Dimensionality Reduction, Gene Filtering	scry	R	'-	A collection of methods for the analysis of small-count data, such as single-cell RNA-seq		https://github.com/kstreet13/scry
Dimensionality Reduction, Gene Networks	SCRL	C++	25	This is the SCRL toolkit developed for learning meaningful representations for scRNA-seq data by integrating multiple source of network information.	10.1093/nar/gkx750	https://github.com/SuntreeLi/SCRL
Dimensionality Reduction, Gene Networks, Imputation, Normalisation	netNMF-sc	Python	3	netNMF-sc: A network regularization algorithm for dimensionality reduction and imputation of single-cell expression data	10.1101/544346	https://github.com/raphael-group/netNMF-sc
Dimensionality Reduction, Gene Networks, Integration, Visualisation	ICAnet	R	2	Independent Component Analysis based gene co-expression Network inference	10.1093/nar/gkab089	https://github.com/WWXkenmo/ICAnet
Dimensionality Reduction, Gene Networks, Normalisation, Quality Control	scTenifoldNet	R/MATLAB	0	Compare single-cell gene regulatory networks (scGRNs) using single-cell RNA-seq (scRNA-seq) data collected from different conditions	10.1101/2020.02.12.931469	https://github.com/cailab-tamu/scTenifoldNet
Dimensionality Reduction, Gene Networks, Ordering, Stem Cells, Visualisation	LandSCENT	R	'-	LandSCENT (Landscape Single Cell Entropy) is a R-package for the analysis of single-cell RNA-Seq data		https://github.com/ChenWeiyan/LandSCENT
Dimensionality Reduction, Gene Networks, Visualisation	compass	Python	'-	Vector representations of gene co-expression in single-cell RNA-seq		https://github.com/nceglia/compass
Dimensionality Reduction, Gene Networks, Visualisation	Connectome	R	2	Connectome is an R toolkit to explore cell-cell connectivity patterns based on ligand and receptor data in heterogeneous single-cell datasets	10.1101/2021.01.21.427529	https://github.com/msraredon/Connectome
Dimensionality Reduction, Gene Sets, Interactive, Visualisation	FastProject	Python	46	Here we present FastProject, a software package for two-dimensional visualization of single cell data, which utilizes a plethora of projection methods and provides a way to systematically investigate the biological relevance of these low dimensional representations by incorporating domain knowledge.	10.1186/s12859-016-1176-5	https://github.com/YosefLab/FastProject
Dimensionality Reduction, Gene Sets, Ordering, Visualisation	Tempora	R	1	Tempora: cell trajectory inference using time-series single-cell RNA sequencing data	10.1101/846907	https://github.com/BaderLab/Tempora
Dimensionality Reduction, Gene Sets, Variable Genes, Visualisation	slalom	R/Python	56	slalom is a scalable modelling framework for single-cell RNA-seq data that uses gene set annotations to dissect single-cell transcriptome heterogeneity.	10.1186/s13059-017-1334-8	https://github.com/bioFAM/slalom
Dimensionality Reduction, Gene Sets, Visualisation	CoGAPs	R/C++	53	Coordinated Gene Activity in Pattern Sets (CoGAPS) implements a Bayesian MCMC matrix factorization algorithm, GAPS, and links it to gene set statistic methods to infer biological process activity	10.1093/bioinformatics/btq503	https://github.com/FertigLab/CoGAPS
Dimensionality Reduction, Gene Sets, Visualisation	DrivAER	Python	0	DrivAER: Identification of Driving transcriptional programs using AutoEncoder based Relevance scores	10.1101/864165	https://github.com/lkmklsmn/DrivAER
Dimensionality Reduction, Imputation	SAVER-X	R	70	R package for transfer learning of scRNA-seq denoising.	10.1038/s41592-019-0537-1, 10.1101/457879, 10.1145/3311790.3399617	https://github.com/jingshuw/SAVERX
Dimensionality Reduction, Imputation	ENHANCE	Python/R	13	Accurate denoising of single-cell RNA-Seq data using unbiased principal component analysis	10.1101/655365	https://github.com/yanailab/enhance
Dimensionality Reduction, Imputation	I-Impute	Python/R	0	I-Impute: a coherent strategy to impute single-cell RNA sequencing data	10.1101/772723	https://github.com/xikanfeng2/I-Impute
Dimensionality Reduction, Imputation, Interactive, Quality Control, Visualisation	MAGIC	Python/R/MATLAB	476	Markov Affinity-based Graph Imputation of Cells (MAGIC)	10.1016/j.cell.2018.05.061, 10.1101/111591	https://github.com/KrishnaswamyLab/MAGIC
Dimensionality Reduction, Integration	corral	R	'-	corral is a package to perform correspondence analysis on count data, particularly for single-cell (e.g., RNA-seq)		https://github.com/laurenhsu1/corral
Dimensionality Reduction, Integration	NewWave	R	'-	A model designed for dimensionality reduction and batch effect removal for scRNA-seq data		https://github.com/fedeago/NewWave
Dimensionality Reduction, Integration	Harmony	R/C++	54	Algorithm that projects cells into a shared embedding in which cells group by cell type rather than dataset-specific conditions.	10.1101/461954	https://github.com/immunogenomics/harmony
Dimensionality Reduction, Integration	BC_tSNE	R/C	3	Projected t-SNE for Batch Correction	10.1093/bioinformatics/btaa189	https://github.com/emanuelealiverti/BC_tSNE
Dimensionality Reduction, Integration	TED	R	3	Tumor micro-Environment Deconvolution (TED): A Fully Bayesian Inference of Tumor Microenvironment composition and gene expression	10.1101/2020.01.07.897900	https://github.com/Danko-Lab/TED
Dimensionality Reduction, Integration	Monet	Python	2	Monet is an open-source Python package for analyzing and integrating scRNA-Seq data using PCA-based latent spaces	10.1101/2020.06.08.140673	https://github.com/flo-compbio/monet
Dimensionality Reduction, Integration	Jvis	Python	1	A generalization of t-SNE and UMAP to single-cell multimodal omics	10.1101/2021.01.10.426098	https://github.com/canzarlab/JVis-learn
Dimensionality Reduction, Integration	scAEspy	Python	1	scAEspy: a unifying tool based on autoencoders for the analysis of single-cell RNA sequencing data	10.1101/727867	https://gitlab.com/cvejic-group/scaespy
Dimensionality Reduction, Integration	HD-AE	Python	0	HD-AE (the Hilbert-Schmidt Deconfounded Autoencoder) is a package for producing generalizable (i.e., across labs, technologies, etc.) embedding models for scRNA-seq data	10.1101/2021.04.13.439707	https://github.com/suinleelab/HD-AE
Dimensionality Reduction, Integration	scDGN	Python	0	Supervised Adversarial Alignment of scRNA-seq Data	10.1101/2020.01.06.896621	https://github.com/SongweiGe/scDGN
Dimensionality Reduction, Integration, Interactive, Visualisation	GLUER	Python	2	inteGrative anaLysis of mUlti-omics at single-cEll Resolution	10.1101/2021.01.25.427845	https://github.com/tanlabcode/GLUER
Dimensionality Reduction, Integration, Marker Genes, Normalisation, Variable Genes, Visualisation	LIGER	R/C++	272	LIGER (Linked Inference of Genomic Experimental Relationships)	10.1016/j.cell.2019.05.006, 10.1101/2020.04.07.029546, 10.1101/459891	https://github.com/welch-lab/liger
Dimensionality Reduction, Integration, Quality Control, Visualisation	scbean	Python	0	Scbean integrates a range of models for single-cell data analysis, including dimensionality reduction, remvoing batch effects, and transferring well-annotated cell type labels from scRNA-seq to scATAC-seq and spatial resoved transcriptomics	10.1101/2021.04.06.438733	https://github.com/jhu99/scbean
Dimensionality Reduction, Integration, Rare Cells	scAlign	Python/R	37	A deep learning method for aligning and integrating scRNA-seq data collected across multiple conditions into a common, low-dimensional cell state space for downstream analysis	10.1101/504944, 10.1186/s13059-019-1766-4	https://github.com/quon-titative-biology/scAlign
Dimensionality Reduction, Integration, Visualisation	MOFA	R/Python	200	MOFA is a factor analysis model that provides a general framework for the integration of multi-omic data sets in a completely unsupervised fashion.	10.1101/837104, 10.15252/msb.20178124	https://github.com/bioFAM/MOFA2
Dimensionality Reduction, Integration, Visualisation	dmatch	R/C++	2	Dmatch facilitates alignment of scRNA-seq datasets with cell-types that may overlap only partially	10.1101/2020.01.05.895136	https://github.com/qzhan321/Dmatch
Dimensionality Reduction, Integration, Visualisation	cFIT	R	0	cFIT (common Factor Space Integration & Transfer) is a tool for data integration and transfer for scRNAseq data	10.1073/pnas.2024383118, 10.1101/2020.08.31.276345	https://github.com/pengminshi/cFIT
Dimensionality Reduction, Integration, Visualisation	scDART	Python	0	scDART (single cell Deep learning model for ATAC-Seq and RNA-Seq Trajectory integration) is a scalable deep learning framework that embed the two data modalities of single cells, scRNA-seq and scATAC-seq data, into a shared low-dimensional latent space while preserving cell trajectory structures	10.1101/2021.04.16.440230	https://github.com/PeterZZQ/scDART
Dimensionality Reduction, Interactive, Ordering, Visualisation	scPhere	Python	8	ScPhere resolves cell crowding, corrects multiple, complex batch factors, facilitates interactive visualization of large datasets, and gracefully uncovers pseudotemporal trajectories.	10.1101/853457	https://github.com/klarman-cell-observatory/scPhere
Dimensionality Reduction, Interactive, Visualisation	VisCello	R	87	Viscello for Visualization of Single Cell Data	10.1126/science.aax1971	https://github.com/tanlabcode/VisCello
Dimensionality Reduction, Interactive, Visualisation	SPRING	Python/MATLAB/Javascript	10	SPRING is a collection of pre-processing scripts and a web browser-based tool for visualizing and interacting with high dimensional data.	10.1101/090332	https://github.com/AllonKleinLab/SPRING
Dimensionality Reduction, Interactive, Visualisation	scSVA	R	9	An R package for interactive two- and three-dimensional visualization and exploration of massive single-cell omics data.	10.1101/512582	https://github.com/klarman-cell-observatory/scSVA
Dimensionality Reduction, Marker Genes, Normalisation	iasva	R	3	Iteratively Adjusted Surrogate Variable Analysis (IA-SVA) is a statistical framework to uncover hidden sources of variation even when these sources are correlated with the biological variable of interest.	10.1038/s41598-018-35365-9, 10.1101/151217	https://github.com/UcarLab/iasva
Dimensionality Reduction, Normalisation, Simulation	ZINB-WaVE	R	336	Zero-inflated Negative Binomial based Wanted Variation Extraction (ZINB-WaVE)	10.1038/s41467-017-02554-5, 10.1101/125112, 10.1101/250126, 10.1186/s13059-018-1406-4	https://github.com/drisso/zinbwave
Dimensionality Reduction, Normalisation, Visualisation	SWNE	R/C++	30	Similarity Weighted Nonnegative Embedding (SWNE), is a method for visualizing high dimensional datasets.	10.1016/j.cels.2018.10.015, 10.1101/276261	https://github.com/yanwu2014/swne
Dimensionality Reduction, Ordering	velociraptor	R/Python	'-	Toolkit for single-cell velocity, primarily an R wrapper for scVelo		https://github.com/kevinrue/velociraptor
Dimensionality Reduction, Ordering	GrandPrix	Python	5	GrandPrix is a python package implementing the approach described in the paper "GrandPrix: Scaling up the Bayesian GPLVM for single-cell data" .	10.1101/227843	https://github.com/ManchesterBioinference/GrandPrix
Dimensionality Reduction, Ordering	VeloRep	Python	1	Low-dimensional Projection of Single Cell Velocity with AutoEncoder	10.1101/2021.03.19.436127	https://github.com/qiaochen/VeloRep
Dimensionality Reduction, Ordering	quasildr	Python	0	Quasildr is a python library for quasilinear data representation methods	10.1101/2020.04.12.022806	https://github.com/jzthree/quasildr
Dimensionality Reduction, Ordering	VECTOR	R	0	Unsupervised Inference of Developmental Directions for Single Cells	10.1016/j.celrep.2020.108069	https://github.com/jumphone/Vector
Dimensionality Reduction, Ordering, Visualisation	slingshot	R	410	Functions for identifying and characterizing continuous developmental trajectories in single-cell sequencing data.	10.1101/128843, 10.1186/s12864-018-4772-0	https://github.com/kstreet13/slingshot
Dimensionality Reduction, Ordering, Visualisation	pCreode	Python	83	The term creode was coined by C.H. Waddington, combining the Greek words for “necessary” and “path” to describe the cell state transitional trajectories that define cell fate specification. Our algorithm aims to identify consensus routes from relatively noisy single-cell data and thus we named this algorithm p- (putative) Creode.	10.1016/j.cels.2017.10.012	https://github.com/KenLauLab/pCreode
Dimensionality Reduction, Ordering, Visualisation	CellTrails	R	20	CellTrails: Inference of Temporal Gene Expression Dynamics of Branching Biological Processes from Single-cell Expression Data	10.1016/j.celrep.2018.05.002	https://github.com/dcellwanger/CellTrails
Dimensionality Reduction, Ordering, Visualisation	TinGa	R	4	A trajectory inference method based on the Growing Neural Gas algorithm	10.1093/bioinformatics/btaa463	https://github.com/Helena-todd/TinGa
Dimensionality Reduction, Ordering, Visualisation	eSVD	R	0	eSVD estimates an embedding for each cell with respect to a hierarchical model using the exponential family	10.1101/2020.09.25.313882	https://github.com/linnykos/esvd
Dimensionality Reduction, Ordering, Visualisation	Pseudocell_Tracer	Python	0	Infers trajectories in pseudospace rather than in pseudotime	10.1101/2020.06.26.173179	https://github.com/akds/pseudocell
Dimensionality Reduction, Perturbations	trVAE	Python	'-	trVAE is a deep generative model which learns mapping between multiple different styles (conditions)	10.1093/bioinformatics/btaa800, arxiv/1910.01791	https://github.com/theislab/trVAE
Dimensionality Reduction, Perturbations	PhEMD	R	9	PhEMD (phenotypic earth mover's distance) identifies axes of variation among multicellular biospecimens profiled at single-cell resolution.	10.1038/s41592-019-0689-z	https://github.com/KrishnaswamyLab/phemd
Dimensionality Reduction, Perturbations	CPA	Python	0	CPA is a deep generative framework to learn effects of perturbations at the single-cell level	10.1101/2021.04.14.439903	https://github.com/facebookresearch/CPA
Dimensionality Reduction, Quality Control, Visualisation	Scater	R	295	A collection of tools for various analyses of single-cell RNA-seq data with a focus on quality control and visualisation	10.1093/bioinformatics/btw777, 10.1101/069633	https://github.com/davismcc/scater
Dimensionality Reduction, Rare Cells	SCA	Python	0	Shannon Components Analysis (formerly called scalpel) is a dimensionality reduction technique for single-cell data which leverages mathematical information theory to identify biologically informative axes of variation in single-cell transcriptomic data	10.1101/2021.01.19.427303	https://github.com/bendemeo/shannonca
Dimensionality Reduction, Rare Cells, Variable Genes, Visualisation	FiRE	Python/C++/R	29	FiRE - Finder of Rare Entities	10.1038/s41467-018-07234-6	https://github.com/princethewinner/FiRE
Dimensionality Reduction, Simulation	RVAgene	Python	0	RVAgene models gene expression dynamics in single-cell or bulk data	10.1101/2020.11.10.375436	https://github.com/maclean-lab/RVAgene
Dimensionality Reduction, Variable Genes	EDGE	R/C++	0	Ensemble dimensionality reduction and feature gene extraction for single-cell RNA-seq data	10.1038/s41467-020-19465-7	https://github.com/shawnstat/EDGE
Dimensionality Reduction, Variable Genes	SCMER	Python	0	SCMER is a feature selection methods designed for single-cell data analysis	10.1101/2020.12.01.407262	https://github.com/KChen-lab/SCMER
Dimensionality Reduction, Visualisation	DEN	Python	'-	Differentiating Embedding Networks	arxiv/2006.06640	https://github.com/isaacrob/DEN
Dimensionality Reduction, Visualisation	OnlinePCA	Julia	'-	OnlinePCA.jl binarizes a CSV file, summarizes the data matrix and performs online-PCA functions for extremely large scale matrices		https://github.com/rikenbit/OnlinePCA.jl
Dimensionality Reduction, Visualisation	destiny	R	256	Diffusion maps for single-cell RNA-seq.	10.1093/bioinformatics/btv715	https://www.helmholtz-muenchen.de/icb/research/groups/quantitative-single-cell-dynamics/software/destiny/index.html
Dimensionality Reduction, Visualisation	VASC	Python	67	Variational autoencoder for single cell RNA-seq datasets	10.1016/j.gpb.2018.08.003, 10.1101/199315	https://github.com/wang-research/VASC
Dimensionality Reduction, Visualisation	PHATE	Python/MATLAB/R	21	PHATE is a tool for visualizing high dimensional single-cell data with natural progressions or trajectories.	10.1101/120378	https://github.com/KrishnaswamyLab/PHATE
Dimensionality Reduction, Visualisation	TCM	R	8	TCM is an R package for visualizing temporal single cell RNA-seq data	10.1038/s41467-018-05112-9	https://github.com/gongx030/tcm
Dimensionality Reduction, Visualisation	GraphEmbed	Python	4	Compute a 2D embedding of a data matrix given supervised class information	10.1038/s41467-018-05988-7	https://github.com/fabriziocosta/GraphEmbed
Dimensionality Reduction, Visualisation	pCMF	R	4	A probabilistic Count Matrix Factorization (pCMF) approach for single-cell expression data analysis, that relies on a sparse Gamma-Poisson factor model.	10.1101/211938	https://gitlab.inria.fr/gdurif/pCMF
Dimensionality Reduction, Visualisation	D-EE	C/R	1	D-EE: a distributed software for visualizing intrinsic structure of large-scale single-cell data	10.1093/gigascience/giaa126	https://github.com/ShaokunAn/D-EE
Dimensionality Reduction, Visualisation	scGAE	Python	0	single-cell graph autoencoder is a topological structure preserving dimensionality reduction method for scRNA-seq data	10.1101/2021.02.16.431357	https://github.com/ZixiangLuo1161/scGAE
Dimensionality Reduction, Visualisation	scMetric	R	0	scMetric is an R package that applies a metric learning algorithm to scRNA-seq data. It allows users to give example samples to specify expected angles they would use to analyze the data, and the package learns the metric from the examples and applies the metric for downstream clustering and visualization.	10.1101/456814	https://github.com/XuegongLab/scMetric
Dimensionality Reduction, Visualisation	sleepwalk	R	0	Sleepwalk, a simple but powerful tool that allows the user to interactively explore an embedding	10.1101/603589	https://github.com/anders-biostat/sleepwalk
Dimensionality Reduction, Visualisation	VeloViz	R/C++	0	VeloViz creates an RNA-velocity-informed 2D embedding for single cell transcriptomics data	10.1101/2021.01.28.425293	https://github.com/JEFworks-Lab/veloviz
Expression Patterns	Hopper	Python	'-	Hopper is a mathematically motivated sketching algorithm for single-cell data, which preserves transcriptional diversity using a farthest-first traversal on the data.		https://github.com/bendemeo/hopper
Expression Patterns, Gene Filtering, Ordering, Visualisation	DeLorean	R	74	R package to model time series accounting for noise in the temporal dimension. Specifically designed for single cell transcriptome experiments.	10.1093/bioinformatics/btw372	https://github.com/JohnReid/DeLorean
Expression Patterns, Gene Networks, Ordering	SCIMITAR	Python	1	SCIMITAR provides a variety of tools to analyze trajectory maps of single-cell measurements.	10.1101/070151	https://github.com/dimenwarper/scimitar
Expression Patterns, Gene Networks, Ordering, Visualisation	CSHMM-TF	Python	1	Continuous-State Hidden Markov Models TF (CSHMM-TF) method which integrates probabilistic modeling of scRNA-Seq data with the ability to assign TFs to specific activation points in the learned model	10.1371/journal.pcbi.1007644	https://github.com/jessica1338/CSHMM-TF-for-time-series-scRNA-Seq
Expression Patterns, Gene Sets, Interactive	SEPA	R	'-	SEPA provides convenient functions for users to assign genes into different gene expression patterns such as constant, monotone increasing and increasing then decreasing. SEPA then performs GO enrichment analysis to analysis the functional roles of genes with same or similar patterns.		https://github.com/zji90/SEPA
Expression Patterns, Gene Sets, Transformation, Visualisation	GeneSwitches	R	0	The goal of GeneSwitches is to discover the order of gene-expression and functional events during cell state transitions at a single-cell resolution.	10.1101/832626	https://github.com/SGDDNB/GeneSwitches
Expression Patterns, Integration, Ordering, Visualisation	MATCHER	Python	63	Manifold Alignment to Characterize Experimental Relationships (MATCHER)	10.1186/s13059-017-1269-0	https://github.com/jw156605/MATCHER
Expression Patterns, Interactive, Marker Genes, Ordering	WaveCrest	R	178	WaveCrest is a statistical approach to reconstruct gene expression trajectory in single cell RNA-seq experiments with ordered conditions.	10.1186/s13059-016-1033-x	https://github.com/lengning/WaveCrest
Expression Patterns, Interactive, Normalisation, Ordering, Visualisation	STREAM	Python/Docker	59	STREAM is an interactive computational pipeline for reconstructing complex cellular developmental trajectories from sc-qPCR, scRNA-seq or scATAC-seq data.	10.1038/s41467-019-09670-4, 10.1101/302554	https://github.com/pinellolab/stream
Expression Patterns, Interactive, Ordering, Visualisation	Wishbone	Python	389	Wishbone is an algorithm to align single cells from differentiation systems with bifurcating branches.	10.1038/nbt.3569	https://github.com/ManuSetty/wishbone
Expression Patterns, Marker Genes, Ordering, Visualisation	Ouija	R	18	Incorporate prior information into single-cell trajectory (pseudotime) analyses using Bayesian nonlinear factor analysis.	10.1093/bioinformatics/bty498, 10.1101/060442	https://github.com/kieranrcampbell/ouija
Expression Patterns, Normalisation, Ordering, Visualisation	cellAlign	R/C++	44	CellAlign is a tool for quantitative comparison of expression dynamics within or between single-cell trajectories.	10.1038/nmeth.4628	https://github.com/shenorrLab/cellAlign
Expression Patterns, Ordering	SCUBA	MATLAB	201	SCUBA stands for "Single-cell Clustering Using Bifurcation Analysis." SCUBA is a novel computational method for extracting lineage relationships from single-cell gene expression data, and modeling the dynamic changes associated with cell differentiation.	10.1073/pnas.1408993111	https://github.com/gcyuan/SCUBA
Expression Patterns, Ordering	ouijaflow	Python	13	ouijaflow implements the probabilistic single-cell pseudotime model Ouija in Edward and Tensorflow, allowing scalable inference on large single-cell datasets. Inference is performed using reparametrization gradient variational inference.	10.1093/bioinformatics/bty498	https://github.com/kieranrcampbell/ouijaflow
Expression Patterns, Ordering	GPseudoClust	MATLAB	0	GPseudoClust: deconvolution of shared pseudo-trajectories at single-cell resolution	10.1101/567115	https://github.com/magStra/GPseudoClust
Expression Patterns, Ordering, Visualisation	DPT	R/MATLAB	491	Our DPT software implementations make it possible to reconstruct the developmental progression of cells and identify transient or metastable states, branching decisions and differentiation endpoints.	10.1038/nmeth.3971	http://www.helmholtz-muenchen.de/icb/research/groups/machine-learning/projects/dpt/index.html
Expression Patterns, Ordering, Visualisation	VIA	Python	0	VIA is a single-cell Trajectory Inference method that offers topology construction, pseudotimes, automated terminal state prediction and automated plotting of temporal gene dynamics along lineages	10.1101/2021.02.10.430705	https://github.com/ShobiStassen/VIA
Expression Patterns, Simulation, Visualisation	trendsceek	R	75	Identify genes with spatial expression trends in single-cell gene-expression data.	10.1038/nmeth.4634	https://github.com/edsgard/trendsceek
Expression Patterns, Visualisation	scHOT	R	'-	Single cell Higher Order Testing (scHOT) is an R package that facilitates testing changes in higher order structure of gene expression along either a developmental trajectory or across space		https://github.com/shazanfar/scHOT
Expression Patterns, Visualisation	BranchedGP	Python	17	BranchedGP is a package for building Branching Gaussian process models in python, using TensorFlow and GPFlow.	10.1101/166868, 10.1186/s13059-018-1440-2	https://github.com/ManchesterBioinference/BranchedGP
Expression Patterns, Visualisation	cna	Python	0	Covarying neighborhood analysis is a method for finding structure in- and conducting association analysis with multi-sample single-cell datasets	10.1101/2021.04.19.440534	https://github.com/yakirr/cna
Gene Filtering	OGFSC	MATLAB	3	Performs optimized gene filtering for single-cell RNA-seq data	10.1093/bioinformatics/bty1016	https://github.com/XZouProjects/OGFSC_matlab
Gene Filtering	DUBStepR	R	1	DUBStepR (Determining the Underlying Basis using Step-wise Regression) is a feature selection algorithm for cell type identification in single-cell RNA-sequencing data	10.1101/2020.10.07.330563	https://github.com/prabhakarlab/DUBStepR
Gene Filtering	sc-REnF	R	0	An Entropy Based Feature Selection- Application on Single cell RNA Sequence Data	10.1101/2020.10.10.334573, 10.21203/rs.3.rs-355014/v1	https://github.com/Snehalikalall/sc-REnF
Gene Filtering, Gene Sets, Normalisation, Quality Control, Visualisation	scprep	Python	'-	scprep provides an all-in-one framework for loading, preprocessing, and plotting matrices in Python, with a focus on single-cell genomics		https://github.com/KrishnaswamyLab/scprep
Gene Filtering, Imputation, Interactive, Normalisation, Quality Control, Visualisation	scone	R	52	SCONE (Single-Cell Overview of Normalized Expression), a package for single-cell RNA-seq data quality control (QC) and normalization. This data-driven framework uses summaries of expression data to assess the efficacy of normalization workflows.	10.1016/j.cels.2019.03.010, 10.1101/235382	https://github.com/YosefLab/scone
Gene Filtering, Imputation, Normalisation	McImpute	MATLAB	3	A matlab tool for imputation of scRNA-seq data	10.1101/361980	https://github.com/aanchalMongia/McImpute_scRNAseq
Gene Filtering, Marker Genes	SEGtool	R	9	SEGtool is an R package with self-adaptive function and high accuracy for specifically expressed gene (SEG, also known as tissue specific gene) detection.	10.1093/bib/bbx074	http://bioinfo.life.hust.edu.cn/SEGtool/
Gene Filtering, Normalisation, Ordering, Visualisation	scVelo	Python	208	scVelo is a scalable toolkit for estimating and analyzing RNA velocities in single cells using dynamical modeling.	10.1038/s41587-020-0591-3, 10.1101/820936	https://github.com/theislab/scvelo
Gene Filtering, Quality Control	SCQC	R	2	Single Cell Sequencing Data Quality Control	10.1016/j.ygeno.2019.02.014	https://github.com/ybai3/scqc
Gene Filtering, Visualisation	scFeatureFilter	R	0	An R package to set thresholds for feature (gene, transcript, ...) filtering in single cell RNA sequencing analyses	10.1007/978-3-319-78723-7_31	https://github.com/gdevailly/scFeatureFilter
Gene Networks	HurdleNormal	R	'-	Estimation and sampling of high-dimensional undirected co-expression networks for single cell RNAseq experiments. Based on a multivariate Normal hurdle model.	10.1214/18-AOAS1213, arxiv/1610.05857	https://github.com/amcdavid/HurdleNormal
Gene Networks	SBDN	R	'-	Implements the sparse Bayesian dynamic network model	arxiv/1802.08114	https://www.ucl.ac.uk/statistics/people/thomas-bartlett
Gene Networks	NetworkInference	Julia	171	NetworkInference is a package for inferring (undirected) networks, given a set of measurements for each node.	10.1016/j.cels.2017.08.014	https://github.com/Tchanders/NetworkInference.jl
Gene Networks	BEELINE	Python/Docker	74	BEELINE: Benchmarking gEnE reguLatory network Inference from siNgle-cEll transcriptomic data	10.1038/s41592-019-0690-6, 10.1101/642926	https://github.com/murali-group/Beeline
Gene Networks	SINCERITIES	MATLAB/R	41	SINCERITIES is a tool for inferring gene regulatory networks from time-stamped cross-sectional single cell transcriptional expression profiles.	10.1093/bioinformatics/btx575	https://github.com/CABSEL/SINCERITIES
Gene Networks	GRNVBEM	MATLAB	37	Gene Regulatory Network (GRN) inference from time series or pseudo-time series data using a first-order autoregressive moving average (AR1MA1) model within a variational Bayesian Expectation-Maximization (VBEM) framework.	10.1093/bioinformatics/btx605	https://github.com/mscastillo/GRNVBEM
Gene Networks	CSN	MATLAB	30	Cell-specific Network Constructed from Single-cell RNA Sequencing Data	10.1093/nar/gkz172	https://github.com/wys8c764/CSN
Gene Networks	SILGGM	R	15	Provides a general framework to perform statistical inference of each gene pair and global inference of whole-scale gene pairs in gene networks using the well known Gaussian graphical model (GGM) in a time-efficient manner.	10.1371/journal.pcbi.1006369	https://github.com/cran/SILGGM
Gene Networks	SCINET	R/C++	14	This method computes a distribution over edges of a scaffold network and allows to perform differential network analysis	10.1016/j.cels.2019.10.007	https://github.com/shmohammadi86/SCINET
Gene Networks	SINGE	MATLAB	8	SINGE (Single-cell Inference of Networks using Granger Ensembles) reconstructs gene regulatory networks from pseudotime-annotated scRNA-seq data	10.1101/534834	https://github.com/gitter-lab/SINGE
Gene Networks	GRISLI	Matlab	4	Gene Regulation Inference for Single-cell with LInear differential equations and velocity inference	10.1101/464479	https://github.com/PCAubin/GRISLI
Gene Networks	Triangulate	R	4	Triangulate provides a platform for linking regulatory elements to gene expression in single cells	10.1093/gigascience/giaa113	https://github.com/SchulzLab/Triangulate
Gene Networks	SynergisticCore	R/C++	3	A new computational method for determining such synergistic identity cores of subpopulations within a given cell population.	10.1093/nar/gkz147	https://git-r3lab.uni.lu/satoshi.okawa/synergisticcore
Gene Networks	CCSN	MATLAB	2	CCSN can be used for cell clustering and dimension reduction on a network basis of single cells	10.1101/2020.01.25.919829
Gene Networks	SEPIRA	R	2	SEPIRA includes SCIRA (Single Cell Inference of Regulatory Activity), which leverages the power of large-scale bulk RNA-Seq datasets to infer high-quality tissue-specific regulatory networks, from which regulatory activity estimates in single cells can be subsequently obtained.	10.1101/553040	https://github.com/YC3/SEPIRA
Gene Networks	CSOmap	MATLAB	1	A computational strategy to infer cellular interaction from scRNA-seq	10.1101/2020.02.13.948521	https://codeocean.com/capsule/2860903/tree/v1
Gene Networks	CytoTalk	MATLAB/R/Python	1	A computational method for de novo constructing cell type-specific signal transduction networks using single-cell RNA-Seq data	10.1101/2020.03.29.014464, 10.1126/sciadv.abf1356	https://github.com/tanlabcode/CytoTalk
Gene Networks	hbfm	R/C++	1	hbfm is an R package for performing gene co-expression analysis in discrete single-cell RNA sequencing data	10.1186/s12859-020-03707-y	https://github.com/mnsekula/hbfm
Gene Networks	scLink	R	1	Inferring gene networks from single-cell gene expression data	10.1101/2020.09.19.304956	https://github.com/Vivianstats/scLink
Gene Networks	TENET	Python	1	A tool for reconstructing Transfer Entropy-based causal gene NETwork from pseudo-time ordered single cell transcriptomic data	10.1093/nar/gkaa1014, 10.1101/2019.12.20.884163	https://github.com/neocaleb/TENET
Gene Networks	CausalDAG	Python	0	Includes the DCI algorithm for inferring changes between two causal graphs given gene expression data from the two conditions	10.1101/2020.05.13.093765	https://github.com/uhlerlab/causaldag
Gene Networks	DeepDRIM	Python	0	DeepDRIM is a supervised deep neural network model for predicting GRNs from scRNA-seq data	10.1101/2021.02.03.429484	https://github.com/jiaxchen2-c/DeepDRIM
Gene Networks	EEISP	Python	0	A tool for identifying codependent and mutually exclusive gene sets from sparse single-cell RNA-seq data	10.1101/2021.03.15.435370	https://github.com/Natsu01/EEISP
Gene Networks	GRNUlar	Python	0	Gene Regulatory Network reconstruction using Unrolled algorithms	10.1101/2020.04.23.058149	https://github.com/Harshs27/GRNUlar
Gene Networks	Inferelator	Python	0	The Inferelator 3.0 is a package for gene regulatory network inference that is based on regularized regression	10.1101/2021.05.03.442499	https://github.com/flatironinstitute/inferelator
Gene Networks	scCorr	R	0	A graph-based k-partitioning approach for single-cell gene-gene correlation analysis	10.1101/2021.03.04.433945	https://github.com/CBIIT-CGBB/scCorr
Gene Networks	scFEA	Python	0	scFEA (single cell Flux Estimation Analysis) infers single cell fluxome from single cell RNA-sequencing (scRNA-seq) data	10.1101/2020.09.23.310656	https://github.com/changwn/scFEA
Gene Networks	SimiC	Python	0	SimiC models the GRN inference problem as a LASSO optimization problem with an added similarity constraint	10.1101/2020.04.03.023002	https://github.com/jianhao2016/simicLASSO_git
Gene Networks	SPaRTAN	Python/C	0	SPaRTAN (Single-cell Proteomic and RNA based Transcription factor Activity Network) ntegrates parallel surface protein measurements with mRNA expression data in cells based on CITE-seqseq data	10.1101/2020.12.22.423961	https://github.com/osmanbeyoglulab/SPaRTAN
Gene Networks	TDL	Python	0	Time-course Deep Learning (TDL) models for gene interaction inference	10.1101/2020.09.21.306332	https://github.com/xiaoyeye/TDL
Gene Networks, Gene Sets	CNNC	Python	5	Convolutional neural network co-expression analysis (CNNC)	10.1101/365007	https://github.com/xiaoyeye/CNNC
Gene Networks, Gene Sets	scdNet	MATLAB	5	scdNet: a computational tool for single-cell differential network analysis	10.1186/s12918-018-0652-0	https://github.com/ChenLabGCCRI/scdNet
Gene Networks, Gene Sets	MTGO-SC	R	3	MTGO-SC is an adaptation for single cell RNA-sequencing (scRNA-seq) of MTGO, a biological network module detection algorithm.	10.3389/fgene.2019.00953	https://github.com/ne1s0n/MTGOsc
Gene Networks, Gene Sets, Integration, Perturbations, Simulation	CellOracle	python	7	CellOracle integrates single-cell transcriptome and epigenome profiles to infer gene regulatory networks.	10.1101/2020.02.17.947416	https://github.com/morris-lab/CellOracle
Gene Networks, Gene Sets, Interactive, Visualisation	SigHotSpotter	R	3	A computational tool to predict hotspots of signaling pathways responsible for the stable maintenance of cell subpopulation phenotypes, by integrating signaling and transcriptional networks.	10.1093/bioinformatics/btz827	https://gitlab.com/srikanth.ravichandran/sighotspotter
Gene Networks, Imputation, Integration	scNPF	R	2	An integrative framework assisted by network propagation and network fusion for pre-processing of single-cell RNA-seq data	10.1186/s12864-019-5747-5	https://github.com/BMILAB/scNPF
Gene Networks, Integration	scFBA	MATLAB	24	scFBA is a suite of MATLAB functions to perform a single-cell Flux Balance Analysis (scFBA).	10.1101/256644, 10.1371/journal.pcbi.1006733	https://github.com/BIMIB-DISCo/scFBA
Gene Networks, Interactive, Ordering, Visualisation	scdiff	Python	21	SCDIFF is a python package designed to analyze the cell differentiation process using time-series single cell RNA-seq data.	10.1101/gr.225979.117	https://github.com/phoenixding/scdiff
Gene Networks, Interactive, Ordering, Visualisation	SCNS	Javascript/F#	17	The Single Cell Network Synthesis tool (SCNS) is a tool for the reconstruction and analysis of executable models from single-cell gene expression data.	10.1186/s12918-018-0581-y	https://github.com/swoodhouse/SCNS-GUI
Gene Networks, Interactive, Visualisation	AUCell	R	703	AUCell is an R-package to analyze the state of gene-sets in single-cell RNA-seq data (i.e. identify cells with active gene signatures).	10.1038/nmeth.4463, 10.1101/144501	https://github.com/aertslab/AUCell
Gene Networks, Normalisation, Simulation, Visualisation	SCHiRM	Python	3	SCHiRM: Single Cell Hierarchical Regression Model to detect dependencies in read count data	10.1101/335695	https://github.com/jeintos/SCHiRM
Gene Networks, Ordering	LEAP	R	13	Constructing Gene Co-Expression Networks for Single-Cell RNA-Sequencing Data Using Pseudotime Ordering.	10.1093/bioinformatics/btw729	https://cran.r-project.org/web/packages/LEAP/index.html
Gene Networks, Ordering	SCODE	R	2	SCODE : an efficient regulatory network inference algorithm from single-cell RNA-Seq during differentiation.	10.1101/088856	https://github.com/hmatsu1226/SCODE
Gene Networks, Ordering	scMomentum	Python	0	A method to infer Gene Regulatory Networks (GRNs) and reconstruct developmental energy landscapes directly from single-cell RNA-seq data	10.1101/2020.12.30.424887	https://github.com/larisa-msoto/scMomentum
Gene Networks, Perturbations, Simulation	scTenifoldKnk	R/Python/MATLAB	0	Perform virtual knockout experiments on single-cell gene regulatory networks	10.1101/2021.03.22.436484	https://github.com/cailab-tamu/scTenifoldKnk
Gene Networks, Simulation	SERGIO	Python	16	SERGIO is a simulator for single-cell expression data guided by gene regulatory networks.	10.1016/j.cels.2020.08.003, 10.1101/716811	https://github.com/PayamDiba/SERGIO
Gene Networks, Simulation	iQcell	Python	0	iQcell is an integrated platform that infers, analyzes, and simulates gene regulatory networks (GRNs) from the single-cell (sc) RNA-seq data of the cells undergoing development	10.1101/2021.04.01.438014	https://gitlab.com/stemcellbioengineering/iqcell
Gene Networks, Simulation, Visualisation	scRutiNy	Python	'-	scRutiNy is comprised of two modules: RNAscrutiny.MatriSeq for simulation and RNAscrutiny.RegNetInference for inferring gene networks		https://lbm.niddk.nih.gov/mckennajp/scRutiNy/
Gene Networks, Visualisation	fcoex	R	'-	The fcoex package implements an easy-to use interface to co-expression analysis based on the FCBF (Fast Correlation-Based Filter) algorithm.		https://github.com/csbl-usp/fcoex
Gene Networks, Visualisation	CellPhoneDB	Python	769	CellPhoneDB is a publicly available repository of curated receptors, ligands and interactions.	10.1038/s41586-018-0698-6, 10.1038/s41596-020-0292-x, 10.1101/680926	https://github.com/Teichlab/cellphonedb
Gene Networks, Visualisation	nichenetr	R	111	NicheNet uses human or mouse gene expression data of interacting cells as input and combines this with a prior model that integrates existing knowledge on ligand-to-target signaling paths.	10.1038/s41592-019-0667-5	https://github.com/saeyslab/nichenetr
Gene Networks, Visualisation	celltalker	R	47	The goal of celltalker is to infer putative ligand and receptor interactions from single-cell RNAseq data	10.1016/j.immuni.2019.11.014	https://github.com/arc85/celltalker
Gene Networks, Visualisation	Scribe	Python	29	A toolkit for detecting and visualizing causal regulations	10.1016/j.cels.2020.02.003, 10.1101/426981	https://github.com/aristoteleo/Scribe-py
Gene Networks, Visualisation	BTR	R	21	BTR is a model learning algorithm for reconstructing and training asynchronous Boolean models using single-cell expression data.	10.1186/s12859-016-1235-y	https://github.com/cheeyeelim/btr
Gene Networks, Visualisation	CellChat	R/C++	11	Inference and analysis of cell-cell communication	10.1101/2020.07.21.214387	https://github.com/sqjin/CellChat
Gene Networks, Visualisation	scTensor	R	10	Detection of cell-cell interaction within single-cell RNA-Seq data	10.1101/566182
Gene Networks, Visualisation	ICELLNET	R	7	A transcriptome-based framework to dissect intercellular communication	10.1038/s41467-021-21244-x, 10.1101/2020.03.05.976878	https://github.com/soumelis-lab/ICELLNET
Gene Networks, Visualisation	NATMI	Python	5	NATMI: Network Analysis Toolkit for the Multicellular Interactions	10.1038/s41467-020-18873-z	https://github.com/forrest-lab/NATMI
Gene Networks, Visualisation	scMLnet	R/Python	3	scMLnet is an R package developed to construct inter-/intracellular multilayer singaling network based on single-cell RNA-seq expression data	10.1093/bib/bbaa327	https://github.com/SunXQlab/scMLnet
Gene Networks, Visualisation	CrossTalkeR	R	1	CrossTalkeR identifies relevant ligands, receptors and cell types contributing to changes in cell communication when contrasting two biological states	10.1101/2021.01.20.427390	https://github.com/CostaLab/CrossTalkeR
Gene Networks, Visualisation	talklr	R	1	An information theory-based approach to uncover potential ligand-receptor interactions involved in tissue homeostasis and diseases	10.1101/2020.02.01.930602	https://github.com/yuliangwang/talklr
Gene Networks, Visualisation	Domino	R	0	Domino is a tool for analysis of intra- and intercellular signaling in single cell RNA seq based on transcription factor activation	10.1101/2020.07.24.218537	https://github.com/chris-cherry/domino
Gene Sets	singleseqgset	R	47	singleseqgset is a package for gene set enrichment analysis for single-cell RNAseq data	10.1016/j.immuni.2019.11.014	https://github.com/arc85/singleseqgset
Gene Sets	iDEA	R/C++	5	Integrative Differential expression and gene set Enrichment Analysis using summary statistics for single cell RNA-seq studies	10.1038/s41467-020-15298-6	https://github.com/xzhoulab/iDEA
Gene Sets	VAM	R	3	Contains logic for cell-specific gene set scoring of single cell RNA sequencing data	10.1093/nar/gkaa582, 10.1101/2020.02.18.954321	https://www.dartmouth.edu/~hrfrost/VAM
Gene Sets, Interactive, Marker Genes, Quality Control, Visualisation	scIVA	R	'-	scIVA - Single Cell Interactive Visualisation and Analysis		https://github.com/IMB-Computational-Genomics-Lab/scIVA
Gene Sets, Interactive, Visualisation	Cerebro	C/C++/R/JavaScript	6	Cerebro, cell report browser, (currently available for macOS and Windows) which allows users to interactively visualize various parts of single cell transcriptomics data without requiring bioinformatic expertise.	10.1101/631705	https://github.com/romanhaa/Cerebro
Gene Sets, Marker Genes, Visualisation	Hotspot	Python	5	Hotspot is a tool for identifying informative genes (and gene modules) in a single-cell dataset	10.1101/2020.02.06.937805	https://github.com/Yoseflab/Hotspot
Gene Sets, Marker Genes, Visualisation	DPre	Python	0	Computational identification of differentiation bias and genes underlaying cell type conversions	10.1093/bioinformatics/btz789	https://github.com/LoaloaF/DPre
Gene Sets, Marker Genes, Visualisation	SEMITONES	Python	0	Single-cEll Marker IdentificaTiON by Enrichment Scoring	10.1101/2020.11.17.386664	https://github.com/ohlerlab/SEMITONES
Gene Sets, Ordering, Visualisation	CellTree	R	47	Cell population analysis and visualization from single cell RNA-seq data using a Latent Dirichlet Allocation model.	10.1186/s12859-016-1175-6
Gene Sets, Visualisation	escape	R	'-	A bridging R package to facilitate gene set enrichment analysis (GSEA) in the context of single-cell RNA sequencing		https://github.com/ncborcherding/escape
Gene Sets, Visualisation	SingleCellSignatureExplorer	GO/R	33	Single-Cell Signature Explorer is a package of four software tools dedicated to high throughput signature exploration in single-cell RNA-seq analysis.	10.1093/nar/gkz601, 10.1101/621805	https://sites.google.com/site/fredsoftwares/products/single-cell-signature-explorer
Gene Sets, Visualisation	mitch	R	2	mitch is an R package for multi-dimensional enrichment analysis	10.1186/s12864-020-06856-9	https://github.com/markziemann/mitch
Gene Sets, Visualisation	scMappR	R	0	Single-cell mapper (scMappR) is an R package that allows users to better understand the cell-type contributions to a list of genes	10.1101/2020.08.24.265298	https://github.com/wilsonlabgroup/scMappR
Haplotypes	scphaser	R	13	scphaser is an R package for haplotype phasing using single-cell RNA-seq data.	10.1093/bioinformatics/btw484	https://github.com/edsgard/scphaser
Immune	scTCRseq	Python	'-	This project is an implementation of a pipeline for Single-cell RNAseq package for recovering TCR data in python.		https://github.com/ElementoLab/scTCRseq
Immune, Quantification	TRAPeS	Python	45	TRAPeS (TCR Reconstruction Algorithm for Paired-End Single-cell), software for reconstruction of T cell receptors (TCR) using short, paired-end single-cell RNA-sequencing.	10.1093/nar/gkx615	https://github.com/yoseflab/trapes
Immune, Visualisation	immunarch	R/C++	'-	Fast and Seamless Exploration of Single-cell and Bulk T-cell/Antibody Immune Repertoires in R		https://github.com/immunomind/immunarch
Immune, Visualisation	dandelion	Python	2	dandelion is a python package for analyzing single cell BCR/V(D)J data from 10x Genomics 5' kit	10.1101/2021.01.13.21249725	https://github.com/zktuong/dandelion
Immune, Visualisation	scirpy	Python	1	Scirpy is a scalable python-toolkit to analyze T cell receptor (TCR) repertoires from single-cell RNA sequencing (scRNA-seq) data	10.1101/2020.04.10.035865	https://github.com/icbi-lab/scirpy
Imputation	ADImpute	R	'-	ADImpute predicts unmeasured gene expression values from single cell RNA-sequencing data (dropout imputation)		https://github.com/anacarolinaleote/ADImpute
Imputation	scImpute	R	253	scImpute is developed to accurately and robustly impute the dropout values in scRNA-seq data	10.1038/s41467-018-03405-7, 10.1101/141598	https://github.com/Vivianstats/scImpute
Imputation	SAVER	R	249	SAVER (Single-cell Analysis Via Expression Recovery) implements a regularized regression prediction and empirical Bayes method to recover the true gene expression profile in noisy and sparse single-cell RNA-seq data.	10.1038/s41592-018-0033-z, 10.1101/138677	https://github.com/mohuangx/SAVER
Imputation	DCA	Python	242	A deep count autoencoder network to denoise scRNA-seq data and remove the dropout effect by taking the count structure, overdispersed nature and sparsity of the data into account using a deep autoencoder with zero-inflated negative binomial (ZINB) loss function.	10.1038/s41467-018-07931-2, 10.1101/300681	https://github.com/theislab/dca
Imputation	DrImpute	R	122	DrImpute is an R package for imputing dropout events in single-cell RNA-sequencing data.	10.1101/181479, 10.1186/s12859-018-2226-y	https://github.com/ikwak2/DrImpute
Imputation	ALRA	R	44	ALRA is a method for imputation of missing values in single cell RNA-sequencing data	10.1101/397588	https://github.com/KlugerLab/ALRA
Imputation	knn_smooth	Python/R/MATLAB	41	Smoothing is performed by first identifying the nearest neighbors of each cell in a step-wise fashion, based on variance-stabilized and partially smoothed expression profiles, and then aggregating their transcript counts.	10.1101/217737	https://github.com/yanailab/knn-smoothing
Imputation	RESCUE	R	14	Bootstrap imputation for scRNAseq data	10.1186/s12859-019-2977-0	https://github.com/seasamgo/rescue
Imputation	CMFImpute	MATLAB	9	CMF-Impute: an accurate imputation tool for single-cell RNA-seq data	10.1093/bioinformatics/btaa109	https://github.com/xujunlin123/CMFImpute
Imputation	DeepImpute	Python	8	DeepImpute: an accurate and efficient deep learning method for single-cell RNA-seq data imputation	10.1101/353607	https://github.com/lanagarmire/DeepImpute
Imputation	PBLR	MATLAB	8	PBLR: an accurate single cell RNA-seq data imputation tool considering cell heterogeneity and prior expression level of dropouts	10.1093/jmcb/mjaa052, 10.1101/379883	http://page.amss.ac.cn/shihua.zhang/software.html
Imputation	EnImpute	R	7	Imputing dropout events in single cell RNA sequencing data via ensemble learning	10.1093/bioinformatics/btz435	https://github.com/Zhangxf-ccnu/EnImpute
Imputation	DECODE	C++/R/MATLAB	4	DECODE-ing sparsity patterns in single-cell RNA-seq	10.1101/241646	https://github.com/shmohammadi86/DECODE
Imputation	GraphSCI	Python	4	Imputing Single-cell RNA-seq data by combining Graph Convolution and Autoencoder Neural Networks	10.1101/2020.02.05.935296	https://github.com/GraphSCI/GraphSCI
Imputation	scIGANs	Python/R	3	scIGANs is a computational tool for single-cell RNA-seq imputation and denoise using Generative Adversarial Networks (GANs)	10.1101/2020.01.20.913384	https://github.com/xuyungang/scIGANs
Imputation	DISC	Python	2	A highly scalable and accurate inference of gene expression and structure for single-cell transcriptomes using semi-supervised deep learning	10.1186/s13059-020-02083-3	https://github.com/xie-lab/DISC
Imputation	LATE	Python	2	LATE leverages information of dependence between genes/cells, and recovers the missing values (zeros)	10.1101/504977	https://github.com/audreyqyfu/LATE
Imputation	scTSSR	R	2	scTSSR simultaneously leverages information from both similar genes and similar cells using a two-side sparse self-representation model to impute scRNA-seq data	10.1093/bioinformatics/btaa108	https://github.com/Zhangxf-ccnu/scTSSR
Imputation	SIMPLEs	R	2	SIMPLEs: single-cell RNA sequencing imputation and cell clustering methods by modeling gene module variation	10.1101/2020.01.13.904649	https://github.com/JunLiuLab/SIMPLEs
Imputation	ZINBAE	Python	2	Zero-Inflated Negative Binomial (ZINB) model-based autoencoder for imputing discrete scRNA-seq data	10.1016/j.ymeth.2020.09.010	https://github.com/ttgump/ZINBAE
Imputation	FIESTA	R	1	Factorization-based Inferred Expression Single-cell Transcriptomic Analysis (FIESTA)	10.1101/2021.04.29.441691	https://github.com/elnazmirzaei/FIESTA
Imputation	G2S3	MATLAB/R	1	G2S3: a Sparse and Smooth Signal of Gene Graph-based imputation method for scRNA-seq data	10.1101/2020.04.01.020586	https://github.com/ZWang-Lab/G2S3
Imputation	scSDAE	Python	1	Sparsity-penalized stacked denoising autoencoders for imputing single-cell RNA-seq data	10.3390/genes11050532	https://github.com/klovbe/scSDAE
Imputation	Bfimpute	R	0	Bfimpute is a powerful imputation tool for scRNA-seq data that recovers the dropout event by factorizing the count matrix into the product of gene-specific and cell-specific feature matrices	10.1101/2021.02.10.430649	https://github.com/maiziezhoulab/Bfimpute
Imputation	NetImpute	R	0	NetImpute performs identification of cell types from scRNA-seq data by interpreting multiple types of biological networks. Net library uses a static method to detect the noise data items in scRNA-seq data and develop a new imputation model for estimating real values of data nois by integrating the PPI network and gene pathways. Based on data imputed by multiple types of biological networks, an in…	10.1186/s12859-020-03547-w	https://github.com/yiangcs001/NetImpute
Imputation	SCC	R	0	scRNA-seq complementation (SCC) can recover the gene expression of scRNA-seq data	10.21203/rs.2.22114/v1	https://github.com/nwpuzhengyan/SCC
Imputation	scDoc	R	0	Single-Cell RNA-seq Drop-Out Correction (scDoc)	10.1101/731638	https://github.com/anlingUA/scDoc
Imputation, Integration	cTPnet	R	1	Single cell Transcriptome to Protein prediction with deep neural networks	10.1101/671180	https://github.com/zhouzilu/cTPnet
Imputation, Interactive	WEDGE	MATLAB	0	WEDGE is a weighted low-rank matrix completion algorithm for recovering scRNA-seq gene expression data with high dropout rate.	10.1101/864488	https://github.com/QuKunLab/WEDGE
Imputation, Normalisation	scRecover	R	5	scRecover is an R package for imputation of single-cell RNA-seq (scRNA-seq) data. It will detect and impute dropout values in a scRNA-seq raw read counts matrix while keeping the real zeros unchanged.	10.1101/665323	https://github.com/XuegongLab/scRecover
Imputation, Normalisation	scHinter	MATLAB	1	Imputing dropout events for single-cell RNA-seq data with limited sample size	10.1093/bioinformatics/btz627	https://github.com/BMILAB/scHinter
Imputation, Normalisation, Simulation	bayNorm	R/C++	7	bayNorm provides an efficient, integrated solution for global scaling normalisation, imputation and true count recovery of gene expression measurements from scRNA-seq data	10.1101/384586	https://github.com/WT215/bayNorm
Imputation, Normalisation, Variable Genes	AutoImpute	Python/R	46	AutoImpute: Autoencoder based imputation of single cell RNA-seq data	10.1038/s41598-018-34688-x	https://github.com/divyanshu-talwar/AutoImpute
Imputation, Visualisation	SCRABBLE	R/C++/MATLAB	39	Single Cell RNA-Seq imputAtion constrained By BuLk RNAsEq data (SCRABBLE)	10.1186/s13059-019-1681-8	https://github.com/tanlabcode/SCRABBLE
Imputation, Visualisation	VIPER	R/C++	32	VIPER is based on nonnegative sparse regression models and is capable of progressively inferring a sparse set of local neighborhood cells that are most predictive of the expression levels of the cell of interest for imputation.	10.1186/s13059-018-1575-1	https://github.com/ChenMengjie/VIPER
Imputation, Visualisation	DEWAKSS	Python	0	Denoising Expression data with a Weighted Affinity Kernel and Self-Supervision	10.1101/2020.02.28.970202	https://gitlab.com/Xparx/dewakss
Integration	elasticC3	MATLAB	'-	Elastic Coupled Co-clustering for Single-Cell Genomic Data	arxiv/2003.12970	https://github.com/cuhklinlab/elasticC3
Integration	MAGAN	Python	'-	MAGAN: Manifold Aligning Generative Adversarial Network	arxiv/1803.00385	https://github.com/KrishnaswamyLab/MAGAN
Integration	mnnpy	Python	'-	Python implementation of the MNN batch correction algorithm		https://github.com/chriscainx/mnnpy
Integration	batchelor	R	597	Implements a variety of methods for batch correction of single-cell (RNA sequencing) data.	10.1038/nbt.4091	https://github.com/LTLA/batchelor
Integration	scanorama	Python	172	Scanorama enables batch-correction and integration of heterogeneous scRNA-seq datasets	10.1038/s41587-019-0113-3, 10.1101/371179	https://github.com/brianhie/scanorama
Integration	kBET	R	117	An R package to provide a test for batch effects in high-dimensional single-cell RNA sequencing data.	10.1038/s41592-018-0254-1, 10.1101/200345	https://github.com/theislab/kBET
Integration	scBio	R	42	scBio: Single Cell Genomics for Enhancing Cell Composition Inference from Bulk Genomics Data	10.1038/s41592-019-0355-5
Integration	BERMUDA	Python/R	36	A novel transfer-learning-based method for batch-effect correction in single cell RNA sequencing (scRNA-seq) data	10.1186/s13059-019-1764-6	https://github.com/txWang/BERMUDA
Integration	BIRD	C++/R	28	BIRD: Big data Regression for predicting DNase I hypersensitivity	10.1038/s41467-017-01188-x, 10.1093/nar/gkz716	https://github.com/WeiqiangZhou/BIRD
Integration	scIB	Python	25	A Python pipeline for benchmarking scRNA-seq integration methods	10.1101/2020.05.22.111161	https://github.com/theislab/scib
Integration	BEER	R	11	BEER: Batch EffEct Remover for single-cell data	10.1038/s41421-019-0114-x	https://github.com/jumphone/BEER
Integration	matchSCore	R	9	matchSCore is a easy-to-use R package for the comparison of single cell RNA-seq data across tools and experiments	10.1101/314831	https://github.com/elimereu/matchSCore
Integration	UnionCom	Python	7	Unsupervised Topological Alignment for Single-Cell Multi-Omics Integration	10.1101/2020.02.02.931394	https://github.com/caokai1073/UnionCom
Integration	SMNN	R	5	SMNN: Batch Effect Correction for Single-cell RNA-seq data via Supervised Mutual Nearest Neighbor Detection	10.1093/bib/bbaa097, 10.1101/672261	https://github.com/yycunc/SMNN
Integration	MIND	R	3	Using Tissue Expression to Estimate Sample-/Subject- And Cell-Type-Specific Gene Expression via Deconvolution	10.1101/2020.08.05.238949	https://github.com/randel/MIND
Integration	BATMAN	python	2	BATMAN is a novel tool for batch effect correction (integration) of single-cell RNA-Seq datasets.	10.1016/j.isci.2020.101185, 10.1101/2020.01.22.915629	https://github.com/mandricigor/batman
Integration	INSCT	Python	2	INtegration of millions of Single Cells using batch-aware Triplet networks	10.1101/2020.05.16.100024	https://github.com/lkmklsmn/insct
Integration	SCIM	Python	1	Universal Single-Cell Matching with Unpaired Feature Sets	10.1101/2020.06.11.146845	https://github.com/ratschlab/scim
Integration	STACAS	R	1	STACAS is a method for anchor identification, designed to be easily incorporated in Seurat pipelines for batch correction and integration of scRNA-seq datasets	10.1101/2020.06.15.152306	https://github.com/carmonalab/STACAS
Integration	BABEL	Python	0	BABEL is a deep learning model designed to translate between mutliple single cell modalities	10.1101/2020.11.09.375550	https://github.com/wukevin/babel
Integration	Canek	R	0	The goal of Canek is to correct batch effect from single cell transcriptomics	10.1101/2021.05.05.442380	https://github.com/MartinLoza/Canek
Integration	iMAP	Python	0	Integration of multiple single-cell datasets by adversarial paired transfer networks	10.1186/s13059-021-02280-8	https://github.com/Svvord/iMAP
Integration	iSMNN	R	0	Batch Effect Correction for Single-cell RNA-seq data via Iterative Supervised Mutual Nearest Neighbor Refinement	10.1101/2020.11.09.375659	https://github.com/yycunc/iSMNN
Integration	MultiMAP	Python	0	MultiMAP is a method for integrating single cell multi-omics which can also be used for batch correction	10.1101/2021.02.16.431421	https://github.com/Teichlab/MultiMAP
Integration	RNA-Sieve	Python/Mathematica	0	RNA-Sieve is a method for the deconvolution of bulk cell samples via single-cell RNA expression data	10.1101/2020.10.01.322867	https://github.com/songlab-cal/rna-sieve
Integration	scIntegral	Python	0	A scalable method to integrate scRNA-seq from hundreds of donors	10.1101/2020.09.17.301911	https://github.com/hanbin973/scIntegral
Integration	scipr	Python	0	Single Cell Iterative Point set Registration	10.1101/2020.05.13.093948	https://github.com/AmirAlavi/scipr
Integration	scMM	R	0	Mixture-of-Experts multimodal deep generative model for single-cell multiomics data analysis	10.1101/2021.02.18.431907	https://github.com/kodaim1115/scMM
Integration	SMILE	Python	0	SMILE: Mutual Information Learning for Integration of Single Cell Omics Data	10.1101/2021.01.28.428619	https://github.com/rpmccordlab/SMILE
Integration, Marker Genes, Simulation	Bisque	R	1	An R toolkit for accurate and efficient estimation of cell composition ('decomposition') from bulk expression data with single-cell information.	10.1101/669911	https://github.com/cozygene/bisque
Integration, Normalisation	scBatch	R/C++	5	Batch Effect Correction of RNA-seq Data through Sample Distance Matrix Adjustment	10.1093/bioinformatics/btaa097, 10.1101/669739	https://github.com/tengfei-emory/scBatch
Integration, Ordering	protaccel	Python	11	Infer kinetics from scRNA-seq/feature barcoding data	10.1101/658401, 10.1186/s13059-020-1945-3	https://github.com/pachterlab/GSP_2019
Integration, Quality Control, Visualisation	BatchBench	Nextflow	5	BatchBench is a Nextflow workflow for running and comparing scRNA-seq batch effect correction methods	10.1101/2020.05.22.111211	https://github.com/cellgeni/batchbench
Integration, Quality Control, Visualisation	scRNABatchQC	R	2	scRNABatchQC is an R package for generating a HTML QC report to check and compare quality of multiple single cell RNA-seq datasets	10.1093/bioinformatics/btz601	https://github.com/liuqivandy/scRNABatchQC
Integration, Quantification, UMIs	CITEseqCount	Python	'-	A python package that allows to count antibody TAGS from a CITE-seq and/or cell hashing experiment.		https://github.com/Hoohm/CITE-seq-Count
Integration, Simulation	scNCA	R	1	scNCA is an R package for integrating multiple sources of temporal single cell RNA-seq data	10.1101/543314	https://github.com/gongx030/scNCA
Integration, Simulation, Visualisation	MuSiC	R	2	MuSiC is a deconvolution method that utilizes cross-subject scRNA-seq to estimate cell type proportions in bulk RNA-seq data.	10.1101/354944	https://github.com/xuranw/MuSiC
Integration, Variable Genes	FIRM	R/C++	0	Fast Integration of single-cell RNA-sequencing data across Multiple platforms	10.1101/2020.06.02.129031	https://github.com/mingjingsi/FIRM
Integration, Variants	PhylEx	C++	0	Integrated analysis of bulk aDNA-seq and single cell RNA-seq data	10.1101/2021.02.16.431009	https://github.com/junseonghwan/PhylEx
Integration, Variants, Visualisation	clonealign	R	36	clonealign assigns single-cell RNA-seq expression to cancer clones by mapping RNA-seq to clone-specific copy number profiles	10.1101/344309, 10.1186/s13059-019-1645-z	https://github.com/kieranrcampbell/clonealign
Integration, Variants, Visualisation	CONICS	R/Python	29	CONICS: COpy-Number analysis In single-Cell RNA-Sequencing	10.1093/bioinformatics/bty316	https://github.com/diazlab/CONICS
Integration, Visualisation	bbknn	Python	67	BBKNN is a fast and intuitive batch effect removal tool for direct use in the scanpy workflow.	10.1093/bioinformatics/btz625, 10.1101/397042	https://github.com/Teichlab/bbknn
Integration, Visualisation	Tangram	Python	5	Tangram is a Python package, written in PyTorch, for mapping single-cell (or single-nucleus) gene expression data onto spatial gene expression data	10.1101/2020.08.29.272831	https://github.com/broadinstitute/Tangram
Integration, Visualisation	Pamona	Python	1	Manifold alignment for heterogeneous single-cell multi-omics data integration	10.1101/2020.11.03.366146	https://github.com/caokai1073/Pamona
Integration, Visualisation	Trajan	C++/R	1	Alignment of complex trajectories from single-cell RNAseq experiments.	10.1101/522672	https://github.com/canzarlab/Trajan
Integration, Visualisation	CellMixS	R	0	CellMixS provides metrics and functions to evaluate batch effects, data integration and batch effect correction in single cell trancriptome data with single cell resolution	10.1101/2020.12.11.420885	https://github.com/almutlue/CellMixS
Interactive, Normalisation, Quality Control	OEFinder	R	15	Identify ordering effect genes in single cell RNA-seq data. OEFinder shiny impelemention depends on packages shiny, shinyFiles, gdata, and EBSeq.	10.1093/bioinformatics/btw004	https://github.com/lengning/OEFinder
Interactive, Normalisation, Visualisation	visnormsc	Python	0	visnormsc is a Graphical User Interface (GUI) for normalization of single-cell RNA sequencing (RNA-seq) data.	10.1007/s12539-017-0277-9	https://github.com/solo7773/visnormsc
Interactive, Ordering	TASIC	MATLAB	27	TASIC uses a Hidden Markov Model (HMM) based on a probabilistic Kalman Filter approach to combine time and expression information for determining the branching process associated with time series single cell studies.	10.1093/bioinformatics/btx173	https://www.andrew.cmu.edu/user/sabrinar/TASIC/TASIC.htm
Interactive, Simulation	scPower	R	3	scPower is a R package for design and power analysis of cell type specific interindividual DE and eQTL studies using single cell RNA-seq	10.1101/2020.04.01.019851	https://github.com/heiniglab/scPower
Interactive, Visualisation	alevinQC	R	'-	Generate QC reports summarizing the output from an alevin run		https://github.com/csoneson/alevinQC
Interactive, Visualisation	cellBrowser	Python	'-	Python pipeline and Javascript scatter plot library for single-cell datasets		https://github.com/maximilianh/cellBrowser
Interactive, Visualisation	cellxgene	Python/Javascript	'-	cellxgene is an interactive data explorer for single-cell transcriptomics datasets, such as those coming from the Human Cell Atlas		https://github.com/chanzuckerberg/cellxgene
Interactive, Visualisation	Cirrocumulus	Python/JavaScript	'-	Cirrocumulus is an interactive visualization tool for large-scale single-cell genomics data		https://github.com/klarman-cell-observatory/cirrocumulus
Interactive, Visualisation	iscandar	Python	'-	Iscandar (Interactive Single Cell Data Analysis Report) is a set of python scripts and html/javascript files used to create interactive report for single cell rna-seq analysis.		https://github.com/jarny/iscandar
Interactive, Visualisation	Vitessce	Javascript	'-	A framework for integrative visualization of multi-modal single-cell data		http://github.com/vitessce/vitessce
Interactive, Visualisation	iSEE	R	32	The SummarizedExplorer package aims to provide an interactive user interface for exploring data in SummarizedExperiment objects. Particular focus will be given to single-cell data in the SingleCellExperiment derived class.	10.12688/f1000research.14966.1	https://github.com/csoneson/iSEE
Interactive, Visualisation	scPlot	Python	25	Single cell interactive plotting tools	10.1038/s41592-020-0905-x, 10.1101/823682	https://github.com/klarman-cell-observatory/scPlot
Interactive, Visualisation	CellView	R	9	A ShinyApp to visualize and explore single cell datasets	10.1101/123810	https://github.com/mohanbolisetty/CellView
Interactive, Visualisation	CellexalVR	Csharp	8	A feature-rich, fully interactive virtual reality environment for the visualisation and analysis of single-cell experiments	10.1101/329102	https://github.com/sonejilab/cellexalvr
Interactive, Visualisation	SingleCellExplorer	Python	8	Single Cell Explorer is a Python-based web server application for computational and experimental scientists to iteratively and collaboratively annotate cell expression phenotypes within a user-friendly and visually appealing platform.	10.1186/s12864-019-6053-y	https://github.com/d-feng/scExplorer
Interactive, Visualisation	scClustViz	R	7	An interactive R Shiny tool for visualizing single-cell RNAseq clustering results from the Seurat R package or any other analysis pipeline.	10.12688/f1000research.16198.1	https://github.com/BaderLab/scClustViz
Interactive, Visualisation	SCelVis	Python	3	SCelVis: Easy Single-Cell Visualization	10.1101/713008, 10.7717/peerj.8607	https://github.com/bihealth/scelvis
Interactive, Visualisation	scVirtualCyto	Javascript	3	Single-Cell Virtual Cytometer is an open source software for straightforward visualization and exploration of multimodal single cell datasets as in flow cytometry.	10.1093/nargab/lqaa025, 10.1101/843946	https://github.com/FredPont/single-cell-virtual-cytometer
Interactive, Visualisation	FLOWMAPR	R	2	Graph-based visualizations of high-dimensional single-cell data across time	10.1038/s41596-019-0246-3	https://github.com/zunderlab/FLOWMAP
Interactive, Visualisation	indeXplorer	R	2	indeXplorer is a web-based App written with shiny for the explorative analysis of index-sorted, single-cell transcriptomic data.	10.1038/ncb3494	https://git.embl.de/velten/indeXplorer/
Interactive, Visualisation	cellxgene_VIP	Python	0	Enhanced plotting functions plugin for cellxgene	10.1101/2020.08.28.270652	https://github.com/interactivereport/cellxgene_VIP
Interactive, Visualisation	i2dash	R	0	The R package i2dash provides functionality to create customized, web-based dashboards for data presentation, exploration and sharing.	10.1101/2020.07.06.189563	https://gitlab.gwdg.de/loosolab/software/i2dash
Interactive, Visualisation	ShinyCell	R	0	ShinyCell is a R package that allows users to create interactive Shiny-based web applications to visualise single-cell data	10.1101/2020.10.25.354100	https://github.com/SGDDNB/ShinyCell
Marker Genes	clusterpval	R	'-	clusterpval is an R package that tests the null hypothesis of no difference in means between two estimated clusters in a data set	arxiv/2012.02936	https://github.com/lucylgao/clusterpval
Marker Genes	scGeneFit	MATLAB	4	cGeneFit, selects gene transcript markers that jointly optimize cell label recovery using label-aware compressive classification methods	10.1101/599654	https://github.com/solevillar/scGeneFit
Marker Genes	scTIM	Python	4	Seeking Cell-Type-Indicative Marker from single cell RNA-seq data by consensus optimization	10.1093/bioinformatics/btz936	https://github.com/Frank-Orwell/scTIM
Marker Genes	Wx	Python	4	Wx: a neural network-based feature selection algorithm for next-generation sequencing data	10.1038/s41598-019-47016-8, 10.1101/221911	https://github.com/deargen/DearWXpub
Marker Genes	RankCorr	Python	2	A marker selection method for scRNA-seq data based on rank correlation	10.1186/s12859-020-03641-z	https://github.com/ahsv/RankCorr
Marker Genes	MGFR	R	1	A package for marker gene detection	10.7717/peerj.6970
Marker Genes	COT	Python	0	Cosine based One-sample Test (COT) is an accurate and efficient method to detect subtype-specific marker genes	10.1101/2021.01.10.426146	https://github.com/MintaYLu/COT
Marker Genes	pyHSICLasso	Python	0	pyHSICLasso is a package of the Hilbert Schmidt Independence Criterion Lasso (HSIC Lasso), which is a black box (nonlinear) feature selection method considering the nonlinear input and output relationship.	10.1101/532192	https://github.com/riken-aip/pyHSICLasso
Marker Genes, Visualisation	COMET	Python	11	COMET: Identifying candidate marker panels from single-cell transcriptomic data	10.1101/655753, 10.15252/msb.20199005	https://github.com/MSingerLab/COMETSC
Marker Genes, Visualisation	genesorteR	R	6	genesorteR is an R package for single cell data analysis. It calculates a specificity score to rank all genes in each cell cluster. It can then use this ranking to find sets of marker genes or to find highly variable genes.	10.1101/676379	https://github.com/mahmoudibrahim/genesorteR
Marker Genes, Visualisation	miloR	R	3	Milo is a method for differential abundance analysis on KNN graph from single-cell datasets	10.1101/2020.11.23.393769	https://github.com/MarioniLab/miloR
Marker Genes, Visualisation	singleCellHaystack	R	3	singleCellHaystack is a package for finding surprising needles (=genes) in haystacks (=multi-dimensional representations of single cell transcriptome data)	10.1038/s41467-020-17900-3, 10.1101/557967	https://github.com/alexisvdb/singleCellHaystack
Marker Genes, Visualisation	MICTI	Python	0	Marker gene Identification for Cell Type Identity	10.1101/686659	https://github.com/insilicolife/micti
Modality	anchor	Python	90	Find bimodal, unimodal, and multimodal features in your data	10.1016/j.molcel.2017.06.003	https://github.com/yeolab/anchor
Modality	M3S	R	1	M3S: a comprehensive model selection for multi-modal single-cell RNA sequencing data	10.1186/s12859-019-3243-1	https://github.com/zy26/M3S
Modality	scCODA	Python	1	scCODA allows for identification of compositional changes in high-throughput sequencing count data, especially cell compositions from scRNA-seq	10.1101/2020.12.14.422688	https://github.com/theislab/scCODA
Normalisation	SCNorm	R	166	A quantile regression based approach for robust normalization of single cell RNA-seq data.	10.1038/nmeth.4263, 10.1101/090167	https://github.com/rhondabacher/SCnorm
Normalisation	GRM	R	64	Normalization and noise reduction for singlecell RNA-seq experiments	10.1093/bioinformatics/btv122	http://wanglab.ucsd.edu/star/GRM
Normalisation	Citrus	R	18	A normalization method to remove unwanted variation using both control and target genes.	10.1038/s41598-017-13665-w, 10.1101/045070	https://github.com/ChenMengjie/Citrus
Normalisation	Sanity	C++	5	Sampling Noise based Inference of Transcription ActivitY : Filtering of Poison noise on a single-cell RNA-seq UMI count matrix	10.1038/s41587-021-00875-x, 10.1101/2019.12.28.889956	https://github.com/jmbreda/Sanity
Normalisation	dsb	R	3	A lightweight R package for normalizing and denoising CITE-seq protein data	10.1101/2020.02.24.963603	https://github.com/niaid/dsb
Normalisation	Dino	R	0	Dino constructs a flexible negative-binomial mixture model of gene expression for normalisation	10.1101/2020.10.28.359901	https://github.com/JBrownBiostat/Dino
Normalisation	ISnorm	R	0	Normalize single cell sequencing data through a set of constantly expressed genes across all cells	10.1101/2020.07.10.198077	https://github.com/bioliyezhang/ISnorm
Normalisation	PsiNorm	R	0	The goal of PsiNorm is to normalize a raw count matrix of expression genes profiles thanks to the sample specific Pareto shape parameter	10.1101/2021.04.07.438822	https://github.com/MatteoBlla/PsiNorm
Normalisation, Ordering, Simulation, Visualisation	dynverse	R	390	dynverse is a collection of R packages aimed at supporting the trajectory inference (TI) community on multiple levels: end-users who want to apply TI on their dataset of interest, and developers who seek to easily quantify the performance of their TI method and compare it to other TI methods.	10.1038/s41587-019-0071-9, 10.1101/276907	https://github.com/dynverse/dynverse
Normalisation, Quality Control	scuttle	R/C++	284	Provides basic utility functions for performing single-cell analyses, focusing on simple normalization, quality control and data transformations	10.1093/bioinformatics/btw777	https://github.com/LTLA/scuttle
Normalisation, Simulation, Visualisation	dropsim	R	'-	This is an R package for quickly simulating single cell RNAseq read count data.		https://github.com/marchinilab/dropsim
Ordering	SCOUP	C++	'-	Uses probabilistic model based on the Ornstein-Uhlenbeck process to analyze single-cell expression data during differentiation.		https://github.com/hmatsu1226/SCOUP
Ordering	SLICER	R	105	Selective Locally linear Inference of Cellular Expression Relationships (SLICER) algorithm for inferring cell trajectories.	10.1186/s13059-016-0975-3	https://github.com/jw156605/SLICER
Ordering	Mpath	R	53	Mpath: an algorithm for constructing multi-branching cell lineages from single-cell data	10.1038/ncomms11988	https://github.com/JinmiaoChenLab/Mpath
Ordering	pseudodynamics	MATLAB	36	Pseudodynamics provides a dynamic (time resolved) description of a population as a density over a cell state coordinate.	10.1038/s41587-019-0088-0, 10.1101/219188	https://github.com/theislab/pseudodynamics
Ordering	SLICE	R	31	The SLICE (Single Cell Lineage Inference Using Cell Expression Similarity and Entropy) algorithm consists of two major steps: (1) measuring cell differentiation states based on the calculation of single cell entropy (scEntropy) and (2) predicting cell differentiation trajectories by ordering single cells according to their scEntropy-derived differentiation states.	10.1093/nar/gkw1278	https://research.cchmc.org/pbge/slice.html
Ordering	embeddr	R	20	Embeddr creates a reduced dimensional representation of the gene space using a high-variance gene correlation graph and laplacian eigenmaps. It then fits a smooth pseudotime trajectory using principal curves.	10.1101/027219	https://github.com/kieranrcampbell/embeddr
Ordering	CSHMM	Python	13	CSHMM accurately infers branching topology in time series data and correctly and continuously assign cells to paths	10.1093/bioinformatics/btz296	https://github.com/jessica1338/CSHMM-for-time-series-scRNA-Seq
Ordering	PBA	Python	8	Population balance analysis (PBA) relates the observed states of a system to its steady-state dynamics by applying the law of population balance.	10.1101/170118	https://github.com/AllonKleinLab/PBA
Ordering	topslam	Python	6	Extracting and using probabilistic Waddington's landscape recreation from single cell gene expression measurements.	10.1101/057778	https://github.com/mzwiessele/topslam
Ordering	GPseudoRank	MATLAB	2	GPseudoRank, an algorithm sampling from a posterior distribution of pseudo-orders instead of pseudotimes, avoiding the exploration of pseudotime assignments that all map to the same ordering.	10.1101/211417	https://github.com/magStra/GPseudoRank
Ordering	SCOUT	Python	2	Inference of single-cell pseudo-time ordering with bifurcation trajectories	10.1016/j.compbiolchem.2019.03.013	https://github.com/statway/SCOUT
Ordering	MAPiT	MATLAB	1	MAPiT: measure-preserving MAP of pseudotime into true Time	10.1038/s41598-020-60400-z	https://github.com/karstenkuritz/MAPiT
Ordering	MuTrans	MATLAB	1	Dissecting Transition Cells from Single-cell Transcriptome through Multi-Scale Stochastic Dynamics	10.1101/2021.03.07.434281	https://github.com/cliffzhou92/MuTrans-release
Ordering	PRESCIENT	Python	1	PRESCIENT (Potential eneRgy undErlying Single Cell gradIENTs), a generative model for modeling single-cell time-series	10.1101/2020.08.26.269332	https://github.com/gifford-lab/prescient
Ordering	VeTra	Python	1	A tool for infering scRNA-seq trajectories from RNA velocity	10.1101/2020.09.01.277095	https://github.com/wgzgithub/VeTra
Ordering	CAPITAL	Python	0	CAPITAL, a method for comparing pseudotime trajectories with tree alignment whereby trajectories including branching can be compared without any knowledge of paths to be compared.	10.1101/859751	https://github.com/ykat0/capital
Ordering	condiments	R	0	Trajectory inference across multiple conditions with condiments: differential topology, progression, differentiation, and expression	10.1101/2021.03.09.433671	https://github.com/HectorRDB/condiments
Ordering	k-branches	R	0	The main idea behind the K-Branches method is to identify regions of interest (branching regions and tips) in differentiation trajectories of single cells.	10.1101/094532	https://github.com/theislab/kbranches
Ordering	StationaryOT	Python	0	Dynamic inference from single-cell snapshots by optimal transport	10.1101/2021.03.02.433630	https://github.com/zsteve/StationaryOT
Ordering, Quality Control, Visualisation	scTDA	Python	123	scTDA is an object oriented python library for topological data analysis of high-throughput single-cell RNA-seq data. It includes tools for the preprocessing, analysis, and exploration of single-cell RNA-seq data based on topological representations.	10.1038/nbt.3854	https://github.com/pcamara/scTDA
Ordering, Simulation	PhenoPath	R	28	PhenoPath learns genomic trajectories (pseudotimes) in the presence of heterogenous environmental and genetic backgrounds encoded as additional covariates and identifies interactions between the trajectories and covariates.	10.1038/s41467-018-04696-6, 10.1101/159913	https://github.com/kieranrcampbell/phenopath
Ordering, Simulation, Visualisation	MFA	R	17	mfa is an R package implementing Gibbs sampling for a Bayesian hierarchichal mixture of factor analysers for inference of bifurcations in single-cell data.	10.12688/wellcomeopenres.11087.1	https://github.com/kieranrcampbell/mfa
Ordering, Simulation, Visualisation	Dynamo	Python	11	Dynamo: Mapping Vector Field of Single Cells	10.1101/696724	https://github.com/aristoteleo/dynamo-release
Ordering, Stem Cells	SCENT	R	96	scent is an R-package for analysis of single-cell RNA-Seq data. It uses single-cell entropy to help analyse and interpret such data.	10.1038/ncomms15599, 10.1093/bioinformatics/btaa987, 10.1101/084202	https://github.com/aet21/SCENT
Ordering, Variants	MEDALT	Python/R	2	This package performs lineage tracing using copy number profile from single cell sequencing technology	10.1101/2020.04.12.038281, 10.1186/s13059-021-02291-5	https://github.com/KChen-lab/MEDALT
Ordering, Variants	SClineager	R/C++	0	Tracing lineage of single cells via genetic variants based on a Bayesian Hierarchical model	10.1016/j.celrep.2020.108589, 10.1101/2020.01.01.892562	https://github.com/inmybrain/SClineager
Ordering, Visualisation	scFates	Python	'-	A scalable Python suite for fast tree inference and advanced pseudotime downstream analysis		https://github.com/LouisFaure/scFates
Ordering, Visualisation	STEMNET	R	377	We first use hierarchical clustering to identify the most mature cell populations; we then use these populations as a training set to classify priming in the less mature populations.	10.1038/ncb3493	https://git.embl.de/velten/STEMNET
Ordering, Visualisation	GPfates	Python	158	Model transcriptional cell fates as mixtures of Gaussian Processes	10.1101/074971, 10.1126/sciimmunol.aal2192	https://github.com/Teichlab/GPfates
Ordering, Visualisation	wot	Python/Java	152	Waddington-OT uses time-course data to infer how the probability distribution of cells in gene-expression space evolves over time, by using the mathematical approach of Optimal Transport (OT).	10.1016/j.cell.2019.01.006, 10.1101/191056	https://github.com/broadinstitute/wot
Ordering, Visualisation	HopLand	MATLAB	17	Single-cell pseudotime recovery using continuous Hopfield network based modeling of Waddington’s epigenetic landscape	10.1093/bioinformatics/btx232	https://github.com/NetLand-NTU/HopLand
Ordering, Visualisation	CellRank	Python	9	CellRank is a toolkit to uncover cellular dynamics based on scRNA-seq data with RNA velocity annotation	10.1101/2020.10.19.345983	https://github.com/theislab/cellrank
Ordering, Visualisation	MERLoT	R/Python	6	MERLot is a tool that can reconstruct the lineage tree topology that explains the emergence of different cell types from a progenitor population.	10.1101/261768	https://github.com/soedinglab/merlot
Ordering, Visualisation	Cytopath	Python	1	Simulation based inference of differentiation trajectories from RNA velocity fields	10.1101/2020.12.21.423801	https://github.com/aron0093/cytopath
Ordering, Visualisation	Millefy	R	1	Millefy is a tool for visualizing read coverage of single-cell RNA sequensing (scRNA-seq) datasets in genomic contexts.	10.1101/537936	https://github.com/yuifu/millefy
Ordering, Visualisation	DTFLOW	Python	0	DTFLOW: inferring and visualizing dynamic cellular trajectories from single-cell data	10.1016/j.gpb.2020.08.003	https://github.com/statway/DTFLOW
Ordering, Visualisation	pseudogp	R	0	pseudogp is an R package for Bayesian inference of Gaussian Process Latent Variable models learning pseudotimes from single-cell RNA-seq.	10.1101/047365	https://github.com/kieranrcampbell/pseudogp
Perturbations	SCATTome	R	38	SCATTome (Single Cell Analysis of Targeted Transcriptome) predicts a drug response per cell using qRT-PCR data.	10.1038/leu.2015.361	https://github.com/bvnlab/SCATTome
Perturbations, Quantification, Variants	scMAGeCK	R/Python	12	scMAGeCK is a computational model to identify genes associated with multiple expression phenotypes from CRISPR screening coupled with single-cell RNA sequencing data (CROP-seq)	10.1101/658146, 10.1186/s13059-020-1928-4	https://bitbucket.org/weililab/scmageck
Perturbations, Simulation, Variable Genes	Augur	R	1	Augur is an R package to prioritize cell types involved in the response to an experimental perturbation within high-dimensional single-cell data.	10.1101/2019.12.20.884916	https://github.com/neurorestore/Augur
Quality Control	Cellity	R	270	Classification of low quality cells in scRNA-seq data using R	10.1186/s13059-016-0888-1	https://github.com/teichlab/cellity
Quality Control	Scrublet	Python	24	Single-Cell Remover of Doublets. Python code for identifying doublets in single-cell RNA-seq data.	10.1101/357368	https://github.com/AllonKleinLab/scrublet
Quality Control	SinQC	R/Python	23	A Method and Tool to Control Single-cell RNA-seq Data Quality.	10.1093/bioinformatics/btw176	http://www.morgridge.net/SinQC.html
Quality Control	scds	R	17	single cell doublet scoring: In-silico doublet annotation for single cell RNA sequencing data	10.1093/bioinformatics/btz698, 10.1101/564021	https://github.com/kostkalab/scds
Quality Control	GMM-Demux	Python	5	GMM-Demux removes Multi-Sample-Multiplets (MSMs) in a cell hashing dataset and estimates the fraction of Same-Sample-Multiplets (SSMs) and singlets in the remaining dataset.	10.1101/828483, 10.1186/s13059-020-02084-2	https://github.com/CHPGenetics/GMM-demux
Quality Control	scCB2	R	2	CB2 is a cluster-based approach for distinguishing true cells from background barcodes in droplet-based single cell RNA-seq experiments	10.1101/832535, 10.1186/s13059-020-02054-8	https://github.com/zijianni/scCB2
Quality Control	dropkick	Python	1	Automated cell filtering for single-cell RNA sequencing data	10.1101/2020.10.08.332288	https://github.com/KenLauLab/dropkick
Quality Control	EnsembleKQC	Python	1	An Unsupervised Ensemble Learning Method for Quality Control of Single Cell RNA-seq Sequencing Data	10.1007/978-3-030-26969-2_47	https://github.com/mzhq/EnsembleKQC
Quality Control	EmptyNN	R	0	EmptyNN is a novel cell-calling algorithm based on Positive-unlabeled (PU) learning which removes cell-free droplets and recovers lost cells in droplet-based single cell RNA sequencing data	10.1101/2021.01.15.426387	https://github.com/lkmklsmn/empty_nn
Quality Control, Quantification	XenoCell	Python	0	In single-cell experiment performed in the presence of two organisms, such as xenograft experiment, XenoCell allows to extract cellular barcodes that are specific to one of the two organisms.	10.1101/679183	https://gitlab.com/XenoCell/XenoCell
Quality Control, Quantification, UMIs, Visualisation	dropEst	C++/R	67	Pipeline for estimating molecular count matrices for droplet-based single-cell RNA-seq measurements.	10.1101/171496, 10.1186/s13059-018-1449-6	https://github.com/hms-dbmi/dropEst
Quality Control, Quantification, UMIs, Visualisation	CellTagR	R	15	Identify Clonal Identity from scRNA-seq and CellTag Data	10.1038/s41596-019-0247-2, 10.1101/335547	https://github.com/morris-lab/CellTagR
Quality Control, Simulation, UMIs	DropletUtils	R	236	Package for handling droplet-based single-cell RNA-seq data	10.1038/s41467-018-05083-x, 10.1101/234872, 10.1186/s13059-019-1662-y	https://github.com/MarioniLab/DropletUtils
Quality Control, Simulation, Visualisation	SampleQC	R/C++	'-	SampleQC is an R package for robust multivariate, multi-celltype, multi-sample quality control for single cell RNA-seq		https://github.com/wmacnair/sampleqc
Quality Control, UMIs	ddSeeker	Python/R	13	A tool for processing Bio-Rad ddSEQ single cell RNA-seq data	10.1186/s12864-018-5249-x	https://github.com/cgplab/ddSeeker
Quality Control, UMIs, Variants	demuxlet	C++	296	Genetic multiplexing of barcoded single cell RNA-seq	10.1038/nbt.4042, 10.1101/118778	https://github.com/statgen/demuxlet
Quality Control, UMIs, Visualisation	bcbioSingleCell	R	'-	R package for bcbio single-cell RNA-seq analysis		https://github.com/hbc/bcbioSingleCell
Quality Control, Visualisation	DoubletDetection	Python	'-	DoubletDetection is a Python3 package to detect doublets (technical errors) in single-cell RNA-seq count matrices.		https://github.com/JonathanShor/DoubletDetection
Quality Control, Visualisation	CellBender	Python	23	CellBender is a software package for eliminating technical artifacts from high-throughput single-cell RNA sequencing (scRNA-seq) data	10.1101/791699	https://github.com/broadinstitute/CellBender
Quality Control, Visualisation	solo	Python	10	solo is a neural network framework to classify doublets, so that you can remove them from your data and clean your single cell profile.	10.1016/j.cels.2020.05.010, 10.1101/841981	https://github.com/calico/Solo
Quality Control, Visualisation	dropbead	R	6	It offers a quick and straightfoward way to explore and perform basic analysis of single cell sequencing data coming from droplet sequencing, such as Drop-seq.	10.1101/099473	https://github.com/rajewsky-lab/dropbead
Quality Control, Visualisation	miQC	R	0	miQC is data-driven QC metric that jointly models both the proportion of reads mapping to mtDNA and the number of detected genes with mixture models	10.1101/2021.03.03.433798	https://github.com/greenelab/miQC
Quantification	aggregateBioVar	R	'-	aggregateBioVar provides tools to summarize summarize single cell gene expression profiles at the level of samples (i.e., subjects) or populations		https://github.com/jasonratcliff/aggregateBioVar
Quantification	BCseq	C	11	BCseq: accurate single cell RNA-seq quantification with bias correction	10.1093/nar/gky308	http://www-rcf.usc.edu/~liangche/software.html
Quantification	RainDrop	C++/Python	2	RainDrop is a classification system for creation of a gene-cell-count matrix out of droplet based single cell RNA read samples generated by 10xGenomics v2 protocols	10.1186/s12859-020-03593-4	https://gitlab.rlp.net/stnieble/raindrop
Quantification, UMIs	kallisto	C/C++	'-	kallisto produces transcript-level quantification estimates for RNA-seq data. It can produce transript compatibility count estimates for scRNA-seq data.	10.1038/nbt.3519, 10.1038/s41587-021-00870-2, 10.1101/258566, 10.1101/673285, arxiv/1505.02710	https://github.com/pachterlab/kallisto
Quantification, UMIs	salmon	C++	2545	Salmon produces transcript-level quantification estimates for RNA-seq data. It includes the Alevin pipeline for quantifying droplet scRNA-seq.	10.1038/nmeth.4197, 10.1101/021592, 10.1101/2020.04.10.035899, 10.1101/335000, 10.1186/s13059-019-1670-y	https://github.com/COMBINE-lab/salmon
Quantification, UMIs	UMI-tools	Python	446	This repository contains tools for dealing with Unique Molecular Identifiers (UMIs)/Random Molecular Tags (RMTs).	10.1101/051755, 10.1101/gr.209601.116	https://github.com/CGATOxford/UMI-tools
Quantification, UMIs	umis	Python	314	umis provides tools for estimating expression in RNA-Seq data which performs sequencing of end tags of trancsript, and incorporate molecular tags to correct for amplification bias.	10.1038/nmeth.4220, 10.1101/073692	https://github.com/vals/umis
Quantification, UMIs	bustools	C++	57	bustools is a program for manipulating BUS files for single cell RNA-Seq datasets	10.1038/s41587-021-00870-2, 10.1101/472571, 10.1101/673285	https://github.com/BUStools/bustools
Quantification, UMIs	UMI_analysis	Perl/C	14	The software identifies instances of sequence reads originating from the same mRNA molecule (sharing a UMI) but which map to a series of adjacent coordinates on the reference.	10.1038/s41598-018-31064-7	https://github.com/ncgr/UMI-analysis
Quantification, UMIs	TRUmiCount	R/Shell	11	TRUmiCount uses a mechanistic model of PCR amplification to correct for both amplification and lost molecule errors.	10.1093/bioinformatics/bty283, 10.1101/217778	https://github.com/Cibiv/trumicount
Quantification, UMIs	sircel	Python	3	Identify cell barcodes from single-cell genomics sequencing experiments	10.1101/136242	https://github.com/pachterlab/Sircel
Quantification, Visualisation	ImSpectR	R	'-	With this package .fsa intensity files or files with sequencing lengths representing the CDR3 region of T-cell receptors can be loaded, visualized and scored for quantification of the immune repertoire.		https://github.com/martijn-cordes/ImSpectR
Quantification, Visualisation	SoupX	R	69	An R package for the estimation and removal of cell free mRNA contamination in droplet based single cell RNA-seq data.	10.1101/303727	https://github.com/constantAmateur/SoupX
Simulation	scsim	Python	49	Simulate single-cell RNA-SEQ data using the Splatter statistical framework but implemented in python.	10.7554/eLife.43803	https://github.com/dylkot/scsim
Simulation	PROSSTT	Python	17	PROSSTT (PRObabilistic Simulations of ScRNA-seq Tree-like Topologies) is a package with code for the simulation of scRNAseq data for dynamic processes such as cell differentiation.	10.1093/bioinformatics/btz078, 10.1101/256941	https://github.com/soedinglab/prosstt
Simulation	scDesign	R	10	scDesign: a statistical simulator for rational scRNA-seq experimental design	10.1093/bioinformatics/btz321, 10.1101/437095	https://github.com/Vivianstats/scDesign
Simulation	scGAN	Python	9	Realistic in silico generation and augmentation of single cell RNA-seq data using Generative Adversarial Neural Networks	10.1101/390153	https://github.com/imsb-uke/scGAN
Simulation	scModels	R	9	Fitting Discrete Distribution Models to Count Data	10.1101/657619	https://github.com/fuchslab/scModels
Simulation	SPsimSeq	R	7	Semi-parametric simulation of bulk and single cell RNA-seq data	10.1093/bioinformatics/btaa105, 10.1101/677740	https://github.com/CenterForStatistics-UGent/SPsimSeq
Simulation	SPARSim	R	4	SPARSim is a single cell RNA-seq (scRNA-seq) count data simulator	10.1093/bioinformatics/btz752	https://gitlab.com/sysbiobig/sparsim
Simulation	ESCO	R	1	An scRNA-seq simulation model that adopts the idea of the copula to impose gene co-expression, while preserving the highlights of available simulators	10.1101/2020.10.20.347211	https://github.com/JINJINT/ESCO
Simulation	scPOST	R	1	Simulation of single-cell datasets for power analyses that estimate power to detect cell state frequency shifts between conditions	10.1101/2020.11.23.390682	https://github.com/immunogenomics/scpost
Simulation	seqgendiff	R	1	This package will take real RNA-seq data (either single-cell or bulk) and alter it by adding signal to it.	10.1101/758524	https://github.com/dcgerard/seqgendiff
Simulation	ACTIVA	Python	0	Realistic scRNAseq Generation with Automatic Cell-Type identification using Introspective Variational Autoencoders	10.1101/2021.01.28.428725	https://github.com/SindiLab/ACTIVA
Simulation	BZINB	R/C++	0	Provides a maximum likelihood estimation of Bivariate Zero-Inflated Negative Binomial (BZINB) model or the nested model parameters.	10.1101/2020.03.06.977728	https://github.com/Hunyong/BZINB
Simulation	hierarchicell	R	0	An R package for simulating cell-type specific and hierarchical single-cell expression data	10.1186/s12864-021-07635-w	https://github.com/kdzimm/hierarchicell
Simulation	scDBM	Julia	0	Synthetic Single-Cell RNA-Sequencing Data from Small Pilot Studies using Deep Generative Models	10.1038/s41598-021-88875-4	https://github.com/MTreppner/scDBM.jl
Simulation	scDesign2	R	0	An interpretable simulator that generates realistic single-cell gene expression count data with gene correlations captured	10.1101/2020.11.17.387795	https://github.com/JSB-UCLA/scDesign2
Simulation, UMIs	minnow	C++	5	A comprehensive sequence-level droplet-based single-cell RNA-seq (dscRNA-seq) experiment simulation framework	10.1093/bioinformatics/btz351	https://github.com/COMBINE-lab/minnow
Simulation, Visualisation	Splatter	R	268	Splatter is a package for the simple simulation of single-cell RNA-seq count data.	10.1101/133173, 10.1186/s13059-017-1305-0	https://github.com/Oshlack/splatter
Simulation, Visualisation	powsimR	R	73	Power analysis for bulk and single cell RNA-seq experiments	10.1093/bioinformatics/btx435, 10.1101/117150	https://github.com/bvieth/powsimR
Simulation, Visualisation	SymSim	R	35	SymSim (Synthetic model of multiple variability factors for Simulation) is an R package for simulation of single cell RNA-Seq data	10.1038/s41467-019-10500-w, 10.1101/378646	https://github.com/YosefLab/SymSim
Simulation, Visualisation	dyngen	R	12	A toolkit for generating synthetic single cell data	10.1101/2020.02.06.936971	https://github.com/dynverse/dyngen
Simulation, Visualisation	VeloSim	R	2	VeloSim is a simulation package that generates single-cell RNA Sequencing data for continuous cell developmental processes	10.1101/2021.01.11.426277	https://github.com/PeterZZQ/VeloSim
Subsampling cells	geosketch	Python	3	geosketch is a Python package that implements the geometric sketching algorithm for subsampling cells	10.1101/536730	https://github.com/brianhie/geosketch
Transformation	bonvoyage	Python	90	Transform percentage-based units into a 2d space to evaluate changes in distribution with both magnitude and direction.	10.1016/j.molcel.2017.06.003	https://github.com/yeolab/bonvoyage
UMIs	Sinto	Python	'-	Sinto is a toolkit for processing aligned single-cell data		https://github.com/timoast/sinto
UMIs	UMICollapse	Java	0	Accelerating the deduplication and collapsing process for reads with Unique Molecular Identifiers (UMI)	10.1101/648683	https://github.com/Daniel-Liu-c0deb0t/UMICollapse
UMIs, Variants	IronThrone-GoT	Perl	63	Processes GoT amplicon data and generates a table of metrics	10.1038/s41586-019-1367-0	https://github.com/landau-lab/IronThrone-GoT
UMIs, Visualisation	PoissonUMIs	R	'-	R package providing functions for fitting, analyzing and visualizing single-cell RNASeq data which has been quantified by counting UMIs while accounting for different sequencing depths/detection rates between cells.		https://github.com/tallulandrews/PoissonUMIs
Variable Genes	scVEGs	R	22	scVEGs is a novel algorithm for single-cell RNA-seq (scRNA-seq) data to determine significant variably expressed genes (VEGs) using a gene expression variation model (GEVM).	10.1186/s12864-016-2897-6	https://github.com/hillas/scVEGs
Variable Genes	sceb	Python	15	Empirical Bayes estimators for single-cell RNA-Seq analysis	10.1101/389296	https://github.com/martinjzhang/single_cell_eb
Variable Genes	pyNVR	Python	8	Python implementation of NVR (neighborhood variance ratio) gene selection to select genes with local and monotonic variation	10.1093/bioinformatics/bty950	https://github.com/KenLauLab/NVR
Variable Genes	infohet	R	0	Package for the quantification of the information content of single-cell RNA-sequencing data-sets, and how much of this information has been explained by clustering	10.1101/2020.10.01.322255	https://github.com/mjcasy/infohet
Variable Genes	SCMarker	R	0	SCMarker is a R package that performs ab initio marker selection from single cell RNA sequencing data to enhance downstream cell-type clustering, trajectory inference and cell-type specific biological analysis.	10.1101/356634	https://github.com/KChen-lab/SCMarker
Variable Genes	scPNMF	R	0	scPNMF is a method to facilitate gene selection for targeted gene profiling by learning a sparse gene encoding of single cells	10.1101/2021.02.09.430550	https://github.com/JSB-UCLA/scPNMF
Variable Genes	scSensitiveGeneDefine	R	0	scSensitiveGeneDefine is a R package that define the sensitive genes in single-cell RNA sequencing data	10.1186/s12859-021-04136-1	https://github.com/Zechuan-Chen/scSensitiveGeneDefine
Variable Genes	SelfE	R	0	SelfE is a feature selection technique offering transparency for the user. It is based on L2-minimization to determine an optimal subset of feature vectors enabling sub-space structures preservation as in the observed data.	10.1109/TCBB.2020.2997326	https://github.com/Priyadarshini-Rai/SelfE
Variable Genes	SIEVE	R	0	SIEVE is a strategy used for select highly Variable genes from single-cell RNA Seq data, based on random sampling for all single cells in a scRNA-seq dataset	10.1097/BS9.0000000000000072	https://github.com/YinanZhang522/SIEVE
Variable Genes	Triku	Python	0	A feature selection method based on nearest neighbors for single-cell data	10.1101/2021.02.12.430764	https://gitlab.com/alexmascension/triku
Variants	cellSNP	Python	'-	cellSNP aims to pileup the expressed alleles in single-cell or bulk RNA-seq data, which can be directly used for donor deconvolution in multiplexed single-cell RNA-seq data		https://github.com/single-cell-genetics/cellSNP
Variants	cb_sniffer	Python	40	Mutation barcode caller, calls mutant and ref barcodes from 10x single cell data	10.1038/s41467-019-11591-1, 10.1101/434746	https://github.com/sridnona/cb_sniffer
Variants	Vireo	Python	29	Vireo: Variational Inference for Reconstructing Ensemble Origin by expressed SNPs in multiplexed scRNA-seq data	10.1101/598748, 10.1186/s13059-019-1865-2	https://github.com/single-cell-genetics/vireo
Variants	SCmut	R	8	SCmut is a novel and robust statistical method for cell-level somatic mutation detection from single-cell RNA-sequencing	10.1093/bioinformatics/btz288	https://github.com/nghiavtr/SCmut
Variants	scSplit	Python	5	Genotype-free demultiplexing of pooled single-cell RNAseq, using a hidden state model for identifying genetically distinct samples within a mixed population	10.1101/570614	https://github.com/jon-xu/sc_split
Variants	cellsnp-lite	C/Shell/Python/R	2	cellsnp-lite aims to pileup the expressed alleles in single-cell or bulk RNA-seq data, which can be directly used for donor deconvolution in multiplexed single-cell RNA-seq data	10.1101/2020.12.31.424913	https://github.com/single-cell-genetics/cellsnp-lite
Variants	Red_Panda	Perl	1	Red Panda employs the unique information found in scRNA-seq to increase accuracy of variant detection compared to software designed for bulk sequencing.	10.1101/2020.01.08.898874	https://github.com/adamcornish/red_panda
Variants	CACTUS	R	0	Clonal Architecture of genomic Clustering of TUmor Single cells	10.1101/2020.06.05.134452	https://github.com/LUMC/CACTUS
Variants	CONGAS	Python	0	A set of Pyro models and functions to infer CNA from scRNA-seq data	10.1101/2021.02.02.429335	https://github.com/caravagnalab/congas
Variants	powerEQTL	R	0	Flexible functions to calculate power, minimal sample size, or detectable minor allele frequency in both bulk tissue and single-cell eQTL analysis	10.1101/2020.12.15.422954	https://github.com/sterding/powerEQTL
Variants	scFusion	Python/R	0	scFusion is a computational pipeline for detecting gene fusions at single-cell resolution	10.1101/2020.12.27.424506	https://github.com/XiDsLab/scFusion
Variants	SCReadCounts	Python	0	SCReadCounts is a computational tool for a cell-level assessment of the read counts bearing a particular nucleotide at genomic positions of interest from single cell RNA sequencing (scRNA-seq) data	10.1101/2020.11.23.394569	https://github.com/HorvathLab/NGS
Variants, Visualisation	badger	R	'-	Bayesian approach for detecting copy number alterations from single cell RNA-seq data		https://github.com/JEFworks/badger
Variants, Visualisation	inferCNV	R	2035	Infer Copy Number Variation using Single-cell RNA-Seq Expression Data.	10.1126/science.1254257	https://github.com/broadinstitute/inferCNV
Variants, Visualisation	HoneyBADGER	R	72	hidden Markov model integrated Bayesian approach for detecting CNV and LOH events from single-cell RNA-seq data	10.1101/gr.228080.117	https://github.com/JEFworks/HoneyBADGER
Variants, Visualisation	CaSpER	R	11	Identify large-scale CNV events from single cell or bulk RNA-Seq data	10.1038/s41467-019-13779-x	https://github.com/akdess/CaSpER
Variants, Visualisation	scploid	R	10	To detect aneuploidies from scRNA-sequencing data we computed, for a defined group of cells, a score for each chromosome-cell pair that measures whether the expression level of genes in that chromosome differs substantially from other cells.	10.1186/s12864-017-4253-x	https://github.com/MarioniLab/Aneuploidy2017
Variants, Visualisation	MQuad	Python	0	MQuad: Mixture Model for Mitochondrial Mutation detection in single-cell omics data	10.1101/2021.03.27.437331	https://github.com/single-cell-genetics/MQuad
Visualisation	ctgGEM	R	'-	ctgGEM is an R package that combines a variety of visualization packages for single cell RNA tree hierarchies		https://github.com/bicbioeng/ctgGEM
Visualisation	DittoSeq	R	'-	A set of functions built to enable analysis and visualization of single cell and bulk RNA-sequencing data by novice and/or color blind coders		https://github.com/dtm2451/DittoSeq
Visualisation	HocusPocus	R	'-	Basic PCA-based workflow for analysis and plotting of single cell RNA-seq data.		https://github.com/joeburns06/hocuspocus
Visualisation	CellBench	R	119	R package for benchmarking single cell analysis methods, primarily inspired by the modelling structure used in DSC	10.1038/s41592-019-0425-8, 10.1093/bioinformatics/btz889, 10.1101/433102	https://github.com/shians/cellbench
Visualisation	pipeComp	R	5	pipeComp is a simple framework to facilitate the comparison of pipelines involving various steps and parameters	10.1101/2020.02.02.930578	https://github.com/plger/pipeComp
Visualisation	schex	R	2	The goal of schex is to provide easy plotting of hexagon cell representations of single cell data stored in SingleCellExperiment or Seurat objects	10.1093/bioinformatics/btz907	https://github.com/saskiafreytag/schex
Visualisation	VoxHunt	R	2	Resolving human brain organoid heterogeneity through single-cell genomic comparison to spatial brain maps	10.1101/2020.01.06.896282	https://github.com/quadbiolab/voxhunt
Visualisation	Nebulosa	R	1	Single-Cell Data Visualisation Using Kernel Gene-Weighted Density Estimation	10.1101/2020.09.29.315879	https://github.com/powellgenomicslab/Nebulosa
Visualisation	PieParty	Python	0	PieParty is a visualization tool allowing to represent every cell in single-cell sequencing plots (UMAP, tSNE, ect.) as a pie chart	10.1101/2020.08.25.267021, 10.26508/lsa.202000986	https://github.com/harbourlab/PieParty
Visualisation	scvr	Python	0	Tool for preparing scRNA-seq datasets to be viewed using Single Cell VR https://singlecellvr.com/	10.1101/2020.07.30.229534	https://github.com/pinellolab/singlecellvr
Visualisation	UPhyloplot2	Python	0	Draw phylogenetic trees of tumor evolution from scRNA-seq data	10.1101/2020.05.25.115550	https://github.com/harbourlab/UPhyloplot2
